# Supplementary material for: Development of a High‐Resolution MNP Marker System for Aquatic Biodiversity Monitoring: A Case Study With Schizothorax prenanti in the Yangtze River
Source: Mol Ecol Resour. 2025 Oct 22;26(1):e70063. doi: 10.1111/1755-0998.70063 (PMC12627916; doi:10.1111/1755-0998.70063)
Supplement: Supplementary file 1 — Table S1: Information of DNA spike‐ins. [file MEN-26-e70063-s001.xlsx]

## Sheet: sheet1
DNA spike-ins	Number	Synthetic Origin	Forword primer (5'-3')	Reverse primer (5'-3')
DNA spike-ins 1	AMPL00003	LS2A_HCoV-OC43	ACACTGGTAAAATTTAGTGCAGCAC	TGGATAAAATACAAACCATATGGAGCA
DNA spike-ins 1	AMPL00006	LS2A_HCoV-NL63	CAACCACTGTAACTAGCTTTCATGG	AGTAGTAACAACACCAAACTTAGCC
DNA spike-ins 1	AMPL00005	LS2A_HCoV-HKU1	GCAGATTGTCTTCAAGCTTATGGTC	AGCTATAGTCTGCAGGCGC
DNA spike-ins 1	AMPL00002	LS2A_HMPV	GCTTTAGGCTCATCTTCAACAGGAA	TTGCACAGATACATGCCCTAGC
DNA spike-ins 1	AMPL00004	LS2A_Human_parainfluenza_virus	TGCCTTGAGAGAGGTTATGTTTGAT	CACATCTTGTTAAAGCTTTGAGGCA
DNA spike-ins 1	AMPL00007	LS2A_COVID19	CTATGTCGATAACAACTTCTGTGGC	CAATAAAGTCCAGTTGTTCGGACAA
DNA spike-ins 2	AMPL00087	LS5A_HCoV-OC43	ACACTGGTAAAATTTAGTGCAGCAC	TGGATAAAATACAAACCATATGGAGCA
DNA spike-ins 2	AMPL00085	LS5A_Respiratory_syncytial_virus	CAAATGGGGTCAGTGTTTTAACCAG	CAACAATCTGCTGTTCTTCTGCT
DNA spike-ins 2	AMPL00090	LS5A_HCoV-NL63	CAACCACTGTAACTAGCTTTCATGG	AGTAGTAACAACACCAAACTTAGCC
DNA spike-ins 2	AMPL00089	LS5A_HCoV-HKU1	GCAGATTGTCTTCAAGCTTATGGTC	AGCTATAGTCTGCAGGCGC
DNA spike-ins 2	AMPL00086	LS5A_HMPV	GCTTTAGGCTCATCTTCAACAGGAA	TTGCACAGATACATGCCCTAGC
DNA spike-ins 2	AMPL00088	LS5A_Human_parainfluenza_virus	TGCCTTGAGAGAGGTTATGTTTGAT	CACATCTTGTTAAAGCTTTGAGGCA
DNA spike-ins 2	AMPL00091	LS5A_COVID19	CTATGTCGATAACAACTTCTGTGGC	CAATAAAGTCCAGTTGTTCGGACAA
DNA spike-ins 3	AMPL00108	LS6A_HCoV-OC43	ACACTGGTAAAATTTAGTGCAGCAC	TGGATAAAATACAAACCATATGGAGCA
DNA spike-ins 3	AMPL00106	LS6A_Respiratory_syncytial_virus	CAAATGGGGTCAGTGTTTTAACCAG	CAACAATCTGCTGTTCTTCTGCT
DNA spike-ins 3	AMPL00111	LS6A_HCoV-NL63	CAACCACTGTAACTAGCTTTCATGG	AGTAGTAACAACACCAAACTTAGCC
DNA spike-ins 3	AMPL00110	LS6A_HCoV-HKU1	GCAGATTGTCTTCAAGCTTATGGTC	AGCTATAGTCTGCAGGCGC
DNA spike-ins 3	AMPL00107	LS6A_HMPV	GCTTTAGGCTCATCTTCAACAGGAA	TTGCACAGATACATGCCCTAGC
DNA spike-ins 3	AMPL00109	LS6A_Human_parainfluenza_virus	TGCCTTGAGAGAGGTTATGTTTGAT	CACATCTTGTTAAAGCTTTGAGGCA
DNA spike-ins 3	AMPL00112	LS6A_COVID19	CTATGTCGATAACAACTTCTGTGGC	CAATAAAGTCCAGTTGTTCGGACAA
