# Supplementary material for: Development of a High‐Resolution MNP Marker System for Aquatic Biodiversity Monitoring: A Case Study With Schizothorax prenanti in the Yangtze River
Source: Mol Ecol Resour. 2025 Oct 22;26(1):e70063. doi: 10.1111/1755-0998.70063 (PMC12627916; doi:10.1111/1755-0998.70063)
Supplement: Supplementary file 2 — Table S2: Information of MNP markers for S. prenanti . [file MEN-26-e70063-s004.xlsx]

## Sheet: Sheet1
Number	MNP marker	Forword primer (5'-3')	Reverse primer (5'-3')
1	AMPL000046332	CTTTTGTCCACTGTGCGTGAG	GCGGTGAGAGACAGCATTAAAATAA
2	AMPL000041464	TTTTAAGGCACAAAAGCTTAATAATATATAGA	CACTCACAGTTTAAGGGTACTGAGA
3	AMPL000042930	TCGGGAAGTTATTCATGTTTTCTCT	AATTGTTAGCAAACTGTGAATGCAC
4	AMPL000040779	TTCCACATGACGAATGCCCTAAT	TGCAATAATTAACATTAAAATTTCAAATTAATGTAG
5	AMPL00004578	GAAACCAGAGTGAACAGCCATTAAA	AATAATAATAATATGTAATTTTGGCACTGATTG
6	AMPL000013419	AGAAGGTATCTTGTTTCAACCGAGA	TTCCATGGCAGGAAAGAAAATCGA
7	AMPL00006677	AAGTCAGTTTGCATTGCTTTAGACT	AGAAAAGTAGTCCTGTCCGAATAGG
8	AMPL00006935	GATAACAGAACGAACGTGGTCTATT	GTAACGGAAGCTCGGTTTTTACTAC
9	AMPL00003818	ACTAAATCTGACCTAAGACAGAGCC	AATGAATCAGCCTTGTATTGGTCAC
10	AMPL00007058	AAAGAGACCTCCTTAAGAGCAGATC	AGCAAATATAAAAGAAAAGGCTTGGGA
11	AMPL000027161	GTCAAACCACACCCTTTTAGTTGAA	AATCAAGGAGAAACAGAAACAGGTG
12	AMPL000026185	ACGGCATTAAATTTAGAACTGCTCA	TCTCCGAAAAGCAATTCAATGAGAC
13	AMPL000028649	CTTGATTCTGTTGCTGTATCTGACA	TGTCAAACAGTGATTCATGTGACAA
14	AMPL000027448	ACTAACCCTAACCATAACCCAATCT	TTCAGCTATGAAGTCATGCCATGA
15	AMPL000029950	TGGTCCCTATACTAAAGTGTTACCA	TCAAAGTCTGTGTAAATTAAAGGCT
16	AMPL000025647	TGACAAACATTTTAAAAGGATGAAAAAGA	ACAGGATATTAACTGGTAATTGTGTGC
17	AMPL000018283	GCTTTACCGCGATAAGTTACCATTT	GTGATTTGCGAAATGTAGGCAAAAT
18	AMPL000017260	TGAGGGGTCTGTGATTATTTGTCAA	TATTTAACCCCTTAACTGTCACCCC
19	AMPL000045771	ACCGAGGAACGTTAGTTAGTGTC	ACATATAAGATTTAAAATTTTGGAGTGCT
20	AMPL00005459	AGTACATGTAACGTGTGTAACAAGG	TTTTGGTCAAATGATGAGGCAGAAA
21	AMPL000044624	AATCACTGAAGCTGTTTACACTGTG	ACTAGCTGCTAAATTCAAATTGCGT
22	AMPL00007943	TGAATGAGTTTAAAATTCCAAACTAGGA	ACGTTGTTTAATGTCTCAACCGATC
23	AMPL000029247	TAAGTTTCTGGTTAGATGCAATGGC	TTACTGTTTACTCACATATTGGGGG
24	AMPL000029526	TCTCCATATTACTATTAGCAGTGCTG	AAACTTTAAGCAAGAAAAATTAATTACGTT
25	AMPL000018080	AATTCCCAGCTGTCCTCATGCTAAT	CCATATGAACCGTGATGCATTTGAT
26	AMPL000019274	CTGCCGCGTAAACTAAGCTTTTT	TGGTCACATGATCCTTCAGAAATCA
27	AMPL000029798	GGGGTGACGTCATTGACCTTAG	TACTGAACTGAAAGCTCTGGTCTAA
28	AMPL000020508	ATGGCTCCTTACTGTGAAAATAACA	GGCACTGAAATCAACACATCAAGTA
29	AMPL000018315	GAACCTTGAACCTTGAGATCACAAG	TCTTTAAACATCTTCAGCTCCTCCT
30	AMPL000044314	ATGTAACCATGGTTCCCTGAGAAG	ATTCCCTGATATGTTGTACAGCAGT
31	AMPL000030890	TGTAAATCGTTCATAAAGCCGTTCT	AAAATACAGATTTTCAAACGATCCAAA
32	AMPL000034708	ATAATGATGCTTACGGACATTTGCT	CGTCAACTTGTCCAGACTGTAAAC
33	AMPL000019555	CTACTGTTCTGACATGTAACAAGGC	GTCATTAACAAATCCTCTCTCGTGG
34	AMPL000051479	TTTGGGAAGATGATTGGCATGTTG	CCTGTCCTAATGATGTCTTACTAGGA
35	AMPL000032442	TCACAGAATACAGTGAGTCACTTCT	ACGTTTACTATTCCTGCCATAGAAA
36	AMPL00007037	TTCTTACAGATAGGCAAAAGCATGG	AGAGTGTTTTTACAGAAAATGTGCAA
37	AMPL000029378	GGAGGAATCGGTGTTGAGGATT	GGTTCATGTCCAAATGAGATGTGAA
38	AMPL000034982	AGTCAGAAACAAAAATCAGAATTGTGA	TATGCGATTTCCTCCAAAAGTCTTG
39	AMPL00006810	GTAAAGGGCATTTGTCTACATCAGG	TTGAGGAAAACATTCCAGCATTTTT
40	AMPL000034346	CAATCTGAGGAATACGCACACATTT	TTTATGCTTACGTCAGGTTTTAGGC
41	AMPL000011853	TCATGTGATGTGTGTGTAGATCAGT	TCATTTTGGGGAATTCTGTTTTCAT
42	AMPL000036294	CCTGATGTACCCCAGTGATCAATAT	GTCAGTCGCAAATATAAAACATGTTT
43	AMPL000029861	CAAAAGCCTCATTGCAAGTTTTGAA	TCACCCTGAAGAATATTCTGTTCTT
44	AMPL000027884	ACCGTAAAACCTAAAATGTTGTTACCA	GATGCACTTAGTGACAGCAGTTAAC
45	AMPL000021522	AAGGTTTATCCCTTCCAACATTTTT	TGGTTGCTTTAGAAAGTGACTATTGT
46	AMPL000030596	TAATAATCATTTGAAACGGGCAGCT	CTCAACGGCTAGAGATAACCGATAA
47	AMPL000021346	TTACATCGTTCTGCTCCTGACTTC	GTGATCAGGCCTTTACTTGTCAAAA
48	AMPL000021624	GAACTATCTCAAATTATAGCCCGCA	ATATGGCAAGCCGAGATAGCATTTA
49	AMPL000045286	ACCAAGGCTGCATTTATTTAATGTA	TCAGTCTTTCATTCGATTCGTTCAA
50	AMPL000042874	AATTACTGTGCTCCAACGTAAACTG	TATACACCCACAGACATGTCTACAC
51	AMPL00002873	GAAGGGAATCAGTTGCTCACTTTC	AGTAACACAGGTGAGAGTTTGTGAT
52	AMPL000028073	GAGGGGGTATGTAACAGAGTGAAAT	ACATGTTGAGCTTAAAACCAAAGGT
53	AMPL000034039	TGTTTACCGTCGGATCCAATATAGT	TAAAGATGCTCCAAAGACAACAAGA
54	AMPL000023984	GATTTCATTTTCATCGTGAGACCGA	GAGTAATCATTAACAGTGCAGGGTG
55	AMPL000029477	CAGAATTTTGCAGAAATGCAGGC	TTCTCAAACCCTCCTACAATAGAGC
56	AMPL000016789	CAAGTGTTTTTGGTAACCGTTTTCA	ACTTGGCGTACAAATAACACTGAAA
57	AMPL000018189	GGTCGCAGCTCACAGTAAATG	AAAATCGATTTAAAATGATTATATGGTTTGTAT
58	AMPL000045047	CATTTGAAGCATATTGTATGTCGCA	ACAGATGGAATTAAAGGGAAGAGCA
59	AMPL000041673	AGCTAAATTGGTGAAAAATGTGGGA	AGAGATGAGATTATCTTGTGTTTGCT
60	AMPL000020573	TGCAATAAAGCTGCACTGATATTTT	CTGTTTGTGTTTTCAGACTGAAGGA
61	AMPL000051521	TGTTTTTGCCATTATTTTCAGGACA	TGTGATTTTAAAATTGTATTTATACATCACAG
62	AMPL000032734	CCTTTTGTCTTGGAAGGTTGCATAT	TGTTGCCTCATGAGTTTATTCATTCT
63	AMPL000020991	CGCTTTTCTGCCCCTTTGG	AGGATGGCATAGGACTGCAATAT
64	AMPL000046014	CTGCCCTTGATGATTGTTACTTTGT	TAAAGCCTCTCAGTCTCAATCTACG
65	AMPL000028185	ACATAACAATTGTACCAGAAGTCAGT	TTAAAATGTGGCTTTTGTTAGGGCA
66	AMPL000017618	AGCAGGCTACTTTTTAAAATAATTATGTT	CACAGTCAATAAGTAATAATCAAATGGCA
67	AMPL000046642	ATTTTACTGGTGAGTCTGTTCTGGT	TATGCGCAATTACACGATGGTTTAA
68	AMPL000033713	GGATCTTTCCTCTGGACCATATCC	TCCCTTCCCAATACAGAGGAAAATC
69	AMPL000015002	ACGTAGAGTATATTCTGACTAGCAG	ACAACCCTTAGGCACAACTATACAT
70	AMPL000012361	CTTTCTGTAAAGCAGCTTTGAGCTT	AACAGGGCACTTACAAGAATGAATG
71	AMPL000051874	AGATGCAATATAGGTTTATTTATGTTTATTAGA	TCTCAGAATTTACATCTAGCAATTTAGAC
72	AMPL000013683	AAGCCGTTTTAATGCTATTCCTTGA	GGTCGCGATTATTATGCCGTATG
73	AMPL000049500	GCATCTGTTTGAATCAGAATCAGAA	GAGAGAGAGAGTTTTGGTTTAGTAAAA
74	AMPL000028594	CTAGTTGAGGGATCCAAGTCATCTT	CACTCGTCAAATTACTGTTTTTGCG
75	AMPL000046953	TCAGAGGAGGCACGTCTTTTAAATA	ACTCAGTTAAAACAGTATGTGAAAAGA
76	AMPL000029402	CTTTTCAATGGATCGGTGAAACAGA	TTTATTCAAGTCATTCAACCTCTCAA
77	AMPL000021538	AAATACTGGCGTTGTGGGATTAGAG	ATTGACAGGACTGAATGATTAGGCT
78	AMPL000024175	TACTCAACTCGGTTCAACACATTTC	GATCACAGATGTCCGATGTCATAAC
79	AMPL000018401	AATGTGCTGTTTTAAAATAACTTGTAGT	AGATGAAGTTCTGCAGCTCGTAT
80	AMPL000019229	TAAAGCCCTCTTTGATTTTAGCAAG	TCCAGACACTCACTAAAACAAGGTA
81	AMPL000020216	TGCTAATGTTGCGTTACTCATTTGT	GTGGAGAGGGTATTTTTACTTGTGT
82	AMPL000046215	GGCAGAAAACATTGCTGAATTTTCA	TTGCACTGTGATAACGTTTGGTTTA
83	AMPL000032383	TAGCAAAAATAGCCTAAAATCGCAC	GTGTTAATTTTCCCAGGTTTGAGGT
84	AMPL000018160	AATGGTTGTCGTCATCTTTGTACAC	CTTTGCTTACTGTCTGATCTCCAGT
85	AMPL000015158	TGGGGTACAACCAAAATAAGAGATCT	GAGCAAAAGAGATTGGACAAGAACT
86	AMPL000033779	AAAATGGATATTTCCTGTCCTGCTG	GTTTTCCCCGTTTCCTCTTCTTC
87	AMPL000031416	AAAATCCTAATTAGCCTATTATAGATTACGA	TGCATCCAATTTAATACCTGTTCCT
88	AMPL000047631	TGTCTCATGTGATTTGAAATTCTTTTAGA	AGTGGGACTTTGTTGTTTTCCATAG
89	AMPL000032205	ACCTTTGCTTATAATTTTTGCATTATTGT	ATTTTGAAATTAGCAACGGAGGCAT
90	AMPL000034009	TCTGAGAAAAATGTCAGAATTATGAGA	TCTTGCAATTTTGACTTTAAATATCATAATTATG
91	AMPL000014719	TTTGTGTCCTTACTAACTGACAGCT	AGAGAAAAGAAAGTGAACATGAACTGT
92	AMPL000033319	GAGTCACTCATTCTGCAAGTTTCAT	TGTTTGTTGGTCCTTGAATGTCTTC
93	AMPL000041467	ACCATATAAATTTACTTGAGAAGCAAAGT	AGCTGAAACAGTAGTATACGCTGTT
94	AMPL000033971	TAATAACCCAAGCACATGAACCATC	TTTGTTTCCAGGCAGAACGTTAAAG
95	AMPL00008337	TGCAATAGACTGGTCAAAATGCAAT	AAAAACAGGGGCTTTGGTAAAGT
96	AMPL000031266	GGATAGGACAGAAGTGACAAGTTGA	ACAGTTCTTGTCAGAATTCATTTGTGA
97	AMPL000040222	TACCCTTTTAAGTTAAGCACTGTGG	TTGTTACGTTTAAAATGCAAGAGGC
98	AMPL000010159	CCCCCTAGTATTGGTAGGTTTAGTG	CGAGCGTCACTATTACTATTGCTCA
99	AMPL000014058	ACAATGTATAAACAAGCAGTCACCG	GGGATTTGGCAGTAAAACCACTAAT
100	AMPL000010151	CCCCCTCTCTCTTTTCTATTCTTTA	AGCACATGCATACATACATACATGC
101	AMPL000028602	GCTTGTTCCTTTACATTCTCCTTCG	CCCACTCAAAGAACTCAGTGAAATG
102	AMPL000029691	GGACTGTTTTGTTGTGATTTTGCTC	GTGTCACACTTCACCAAGGGAG
103	AMPL000050813	TATGTTTAGCCAGACGTTAATTGCC	CATGGCAATGAAGGACTACTTGTAC
104	AMPL000035805	AGAAAACTGGACCCTATACTAAAGTGT	ATTGCTGCTAAAAGTGGATCTACAG
105	AMPL000015648	ATCAGAAACAGAACAGTGGGAAAAC	GTGTTTGGCCTATTGTGGTCTAAAA
106	AMPL00005821	GAAACCCACAATCAAAGAACCGTAT	GCAATGACTGGACAAGTTATGGAAA
107	AMPL00008745	TGGGGAAATATTTTATGAATTTTGAGGT	TGGCGAATGTTACATATCACATGAA
108	AMPL000029968	GAACTGCCTCCTCTCAACCTG	TGTGTTGTCTACAATCAGCACAATT
109	AMPL000050823	ACATTTTAATATTACCCTATAACCTTTTTATAGT	AGATTTTCATTCTTTTGTTCAGATATCCA
110	AMPL000048176	GGGTCTGTGAAGGTTGACTTACATA	ACCTTAAACATATACCTGACAGACA
111	AMPL000021260	ATCATGGCCATTTCTGTGTACTACT	AGCCGCTCATTAAAAATACTCAACA
112	AMPL000038812	ACAGTATAGGAAAATAGTGTGTCAATCT	TTTTTGTCTATGGCTTTGGGTTTGT
113	AMPL00003922	TTCAGGCGGTGATATTTAAGAGTGA	AATGTAATTTGCGTCTTTCCCATGG
114	AMPL000014690	TCATCATCATCATTATTATCTCCCTGGT	TTAACTGCAGTCTCTGTGTCTCATC
115	AMPL000020512	AATGCTATGAGTCTTACAACATCATT	ATGACACAGATTTTTGGTACACGTT
