# Supplementary material for: Development of a High‐Resolution MNP Marker System for Aquatic Biodiversity Monitoring: A Case Study With Schizothorax prenanti in the Yangtze River
Source: Mol Ecol Resour. 2025 Oct 22;26(1):e70063. doi: 10.1111/1755-0998.70063 (PMC12627916; doi:10.1111/1755-0998.70063)
Supplement: Supplementary file 3 — Table S3: The reproducibility and accuracy of the MNP marker system. [file MEN-26-e70063-s002.xlsx]

## Sheet: Sheet1
Sample	Library 1	Library 2	Total loci detected in both libraries (M2)	Loci with identical genotypes in both libraries (M1)	Genotyping precision (r, %)	Genotyping accuracy (a, %)
QK-1	QK1-1	QK1-2	115	115	100	100
QK2	QK2-1	QK2-1	115	115	100	100
QK3	QK3-1	QK3-2	115	115	100	100
QK4	QK4-1	QK4-2	115	115	100	100
QK5	QK5-1	QK5-2	115	115	100	100
QK6	QK6-1	QK6-2	115	115	100	100
QK7	QK7-1	QK7-2	115	115	100	100
QK8	QK8-1	QK8-2	115	115	100	100
QK9	QK9-1	QK9-2	115	115	100	100
QK10	QK10-1	QK10-2	115	115	100	100
