# Supplementary material for: Development of a High‐Resolution MNP Marker System for Aquatic Biodiversity Monitoring: A Case Study With Schizothorax prenanti in the Yangtze River
Source: Mol Ecol Resour. 2025 Oct 22;26(1):e70063. doi: 10.1111/1755-0998.70063 (PMC12627916; doi:10.1111/1755-0998.70063)
Supplement: Supplementary file 4 — Table S4: Alleles identified in S. prenanti and S. davidi . [file MEN-26-e70063-s003.xlsx]

## Sheet: Sheet1
Number	MNP markers	Allele	Call frequency of Alleles (%)		Call frequency of MNP markers (%)		SNP Differences (Core Alleles of S. prenanti vs. All S. davidi Alleles; Core Alleles of S. davidi vs. All S. prenanti Alleles)	Note
			S. davidi	S. prenanti	S. davidi	S. prenanti
1	AMPL000010151	AMPL000010151-3	0	92.3077	100	96.2963	0,1,1,1,2	Core Alleles of S. prenanti
2	AMPL000018080	AMPL000018080-6	0	92.3077	100	96.2963	1,1,2	Core Alleles of S. prenanti
3	AMPL000019555	AMPL000019555-3	0	92.3077	100	100	2,2,2	Core Alleles of S. prenanti
4	AMPL000020216	AMPL000020216-5	0	92.3077	100	96.2963	2,2,2,2	Core Alleles of S. prenanti
5	AMPL000021346	AMPL000021346-2	0	92.3077	100	96.2963	1,1,1,1,1	Core Alleles of S. prenanti
6	AMPL000021538	AMPL000021538-2	0	92.3077	66.6667	88.8889	2,2	Core Alleles of S. prenanti
7	AMPL000021624	AMPL000021624-2	0	92.3077	100	96.2963	1,1,1	Core Alleles of S. prenanti
8	AMPL000027161	AMPL000027161-1	0	92.3077	100	96.2963	1,1,1	Core Alleles of S. prenanti
9	AMPL000029691	AMPL000029691-16	0	92.3077	100	96.2963	3,3,3,4,5,5,6,6,8,8	Core Alleles of S. prenanti
10	AMPL000036294	AMPL000036294-2	0	92.3077	100	96.2963	2,2,2	Core Alleles of S. prenanti
11	AMPL000051521	AMPL000051521-2	0	92.3077	100	96.2963	1,3,3,3,3	Core Alleles of S. prenanti
12	AMPL000014058	AMPL000014058-11	0	96.1538	100	100	1,1,1,7	Core Alleles of S. prenanti
13	AMPL000021522	AMPL000021522-4	0	96.1538	100	96.2963	2,2,2	Core Alleles of S. prenanti
14	AMPL000026185	AMPL000026185-3	0	96.1538	100	96.2963	2,2,2,6,6,6,7,7,7	Core Alleles of S. prenanti
15	AMPL000028649	AMPL000028649-2	0	96.1538	100	96.2963	2,2,2	Core Alleles of S. prenanti
16	AMPL000044314	AMPL000044314-1	0	96.1538	100	92.5926	1,1,1	Core Alleles of S. prenanti
17	AMPL000050813	AMPL000050813-4	0	96.1538	100	100	2,2,2	Core Alleles of S. prenanti
18	AMPL000016789	AMPL000016789-3	0	100	66.6667	100	1,1	Core Alleles of S. prenanti
19	AMPL000017260	AMPL000017260-4	0	100	100	100	2,2,2	Core Alleles of S. prenanti
20	AMPL000017618	AMPL000017618-10	0	100	100	96.2963	1,1,3,3,3,3,3	Core Alleles of S. prenanti
21	AMPL000018189	AMPL000018189-11	0	100	100	100	2,2,2,2,2	Core Alleles of S. prenanti
22	AMPL000027448	AMPL000027448-7	0	100	100	96.2963	3,3,3	Core Alleles of S. prenanti
23	AMPL000029477	AMPL000029477-1	0	100	66.6667	100	2,2	Core Alleles of S. prenanti
24	AMPL000029950	AMPL000029950-6	0	100	100	100	1,1,1	Core Alleles of S. prenanti
25	AMPL000033713	AMPL000033713-6	0	100	100	96.2963	1,1,1	Core Alleles of S. prenanti
26	AMPL000034982	AMPL000034982-1	0	100	100	96.2963	2,2,2	Core Alleles of S. prenanti
27	AMPL000044624	AMPL000044624-1	0	100	100	96.2963	1,1,1,2,3,3,3,5,5,8,8,8	Core Alleles of S. prenanti
28	AMPL000045286	AMPL000045286-15	0	100	100	96.2963	0,1,1	Core Alleles of S. prenanti
29	AMPL000045771	AMPL000045771-1	0	100	100	100	1,1,1	Core Alleles of S. prenanti
30	AMPL00004578	AMPL00004578-4	0	100	100	96.2963	1,1,2,2,2,2	Core Alleles of S. prenanti
31	AMPL00006935	AMPL00006935-3	0	100	100	100	1,1,1,3	Core Alleles of S. prenanti
32	AMPL000010159	AMPL000010159-10	100	0	100	96.2963	3,3,3,3,3,3,3,3,3,3,3,3,3,3,3,3,3,3,3,3,3,3,3,3,3,4,4,4,4,4,4,4,4,4,4,4,4,4,4,4,4,4,4,4,5,5,5,5	Core Alleles of S. davidi
33	AMPL000010159	AMPL000010159-6	100	0	100	96.2963	1,1,1,1,1,1,1,1,1,1,1,1,1,1,1,1,1,1,1,1,1,1,1,1,2,2,2,2,2,2,2,2,2,2,2,2,2,2,2,2,2,2,2,3,3,3,3,3	Core Alleles of S. davidi
34	AMPL000011853	AMPL000011853-6	100	0	100	88.8889	1,1,1,1,1,1,1,1,2,2,2,2,2,2,2,2,2,2,2,2,2,2,2,2,2,2,2,2,2,3,3,3,3,3	Core Alleles of S. davidi
35	AMPL000015002	AMPL000015002-8	100	0	100	96.2963	1,1,1,1,1,1,1,1,1,1,1,1,1,1,1,1,1,1,1,1,1,2,2,2,2,2,2,2,2,2,2,2,2,2,2,2,2,2,2,2,2,2,2,2,2,2,2,2,2,2,3,3,3,3,3,3,3	Core Alleles of S. davidi
36	AMPL000017260	AMPL000017260-5	100	0	100	100	2,2,2,2,2,2,2,2,2,2,2,2,2,2,2,2,2,2,2,2,2,2,2,2,2,2,2,3,3,3,4,4	Core Alleles of S. davidi
37	AMPL000018283	AMPL000018283-7	100	0	100	88.8889	2,2,2,2,2,2,2,2,2,2,2,2,2,2,2,2,2,2,2,3,3,3,3,3,3,3,3,3,3,3,3,3,3,4,4,4	Core Alleles of S. davidi
38	AMPL000018401	AMPL000018401-13	100	0	100	96.2963	1,1,1,1,1,1,1,1,1,1,1,1,1,1,1,1,1,1,1,1,1,1,1,1,2,2,2,2,2,2,2,2,2,2,2,2,2,2,2,2,2,2,2,2,2,2,2,2,2,2,2,2,2,2,2,2,2,2,2,2,2,2,2,2,2,2,3,3,3,3,3,3,3,3,3,3,3,3,3,3,3,3,3,3,3,3,3,3,3,3,3,3,3,3,3,3,3,3,4,4,4,4,4,4,4,4,4,4,4,4,4,4,4	Core Alleles of S. davidi
39	AMPL000019274	AMPL000019274-11	100	0	100	96.2963	1,2,2,2,2,2,2,2,2,2,2,2,2,2,2,2,2,2,2,2,2,3,3,3,3,3,3,3,3,3,3,3,3,3,3,3,3,3,5	Core Alleles of S. davidi
40	AMPL000019555	AMPL000019555-1	100	0	100	100	1,1,2,2,2,2,2,2,2,2,2,2,2,2,2,2,2,2,2,2,2,2,2,2,2,2,2,20	Core Alleles of S. davidi
41	AMPL000020573	AMPL000020573-67	100	0	100	96.2963	0,1,1,1,1,1,1,1,1,1,1,1,1,1,2,2,2,2,2,2,2,2,2,2,2,2,2,2,2,2,2,2,2,2,2,2,2,2,2,2,2,2,2,2,2,2,2,2,2,2,2,2,2,2,2,2,2,3,3,3,3,3,3,3,3,3,3,3,3,3,3,3,3,3,3,3,3,3,3,3,3,3,3,3,3,3,3,3,3,3,3,3,3,3,3,3,3,4,4,4,4,4,4,4,4,4,4,4,4,4,4,4,4,4,4,4,4,4,4,4,4,4,4,4,4,4,5,5,5,5	Core Alleles of S. davidi
42	AMPL000020991	AMPL000020991-33	100	0	100	100	3,3,3,3,3,3,3,3,3,3,3,3,3,3,3,3,3,3,3,3,3,3,4,4,4,4,4,4,4,4,4,4,4,4,4,4,4,4,4,4,4,4,4,4,4,4,4,4,5,5,5,5,5,5,5,5,5,5,5,5,5,5,5,5,5,5,5,5,5,5,5,5,5,5,5,5,5,5,5,5,5,5,5,5,5,5,5,5,5,5,5,5,5,5,5,5,5,5,6,6,6,6,6,6,6,6,6,6,6,6,7,7,7,7,7,7,7,7,7,7,7,7,7,7,7,7,7,7,7,7,7,7,7,7,7,7,7,7,7,7,7,7,7,7,7,7,7,7,7,7,7,7,8,8,8,8	Core Alleles of S. davidi
43	AMPL000020991	AMPL000020991-37	100	0	100	100	1,1,1,1,1,1,1,1,1,2,2,2,2,2,2,2,2,2,2,2,2,2,2,2,2,2,2,2,2,2,2,2,2,2,2,2,2,2,2,2,2,2,2,2,3,3,3,3,3,3,3,3,3,3,3,3,3,3,3,3,3,3,3,3,3,3,3,3,3,3,3,3,3,3,3,3,3,3,3,3,3,3,3,3,3,3,3,3,3,3,3,3,3,3,4,4,4,4,4,4,4,4,4,4,4,4,4,4,4,4,5,5,5,5,5,5,5,5,5,5,5,5,5,5,5,5,5,5,5,5,5,5,5,5,5,5,5,5,5,5,5,5,5,5,5,5,5,5,5,6,6,6,6,6,6,6	Core Alleles of S. davidi
44	AMPL000020991	AMPL000020991-38	100	0	100	100	1,1,1,1,1,1,1,1,1,2,2,2,2,2,2,2,2,2,2,2,2,2,2,2,2,2,2,2,2,2,2,2,2,2,2,2,2,2,2,2,2,2,2,2,3,3,3,3,3,3,3,3,3,3,3,3,3,3,3,3,3,3,3,3,3,3,3,3,3,3,3,3,3,3,3,3,3,3,3,3,3,3,3,3,3,3,3,3,3,3,3,3,3,3,3,3,4,4,4,4,4,4,4,4,4,4,4,4,4,4,4,4,5,5,5,5,5,5,5,5,5,5,5,5,5,5,5,5,5,5,5,5,5,5,5,5,5,5,5,5,5,5,5,5,5,5,5,5,5,6,6,6,6,6,6,6	Core Alleles of S. davidi
45	AMPL000021346	AMPL000021346-1	100	0	100	96.2963	1,1,1,1,1,1,1,1,1,1,1,1,1,1,1,1,1,1,1,1,1,1,1,1,1,1,2,2	Core Alleles of S. davidi
46	AMPL000021522	AMPL000021522-5	100	0	100	96.2963	2,2,2,2,2,2,2,2,2,2,2,2,2,2,2,2,2,2,2,2,2,2,2,2,2,3,3,3,3,3,3,3,3,3	Core Alleles of S. davidi
47	AMPL000021624	AMPL000021624-4	100	0	100	96.2963	1,1,1,1,1,1,1,1,1,1,1,1,1,1,1,1,1,1,1,1,1,1,1,1,2,2,2,2	Core Alleles of S. davidi
48	AMPL000023984	AMPL000023984-14	100	0	100	96.2963	1,2,2,2,2,2,2,2,2,2,2,2,2,2,2,2,2,2,2,2,2,2,2,2,2,3,3,3,3,3,3,3,3,3,3,3,3,3,3,3,3,3,3,3,3,3,3,3,3,3,3,3,3,3,3,3,3,3,3,3,3,3,3,3,3,3,3,3,3,3,3,3,3,3,3,3,3,3,3,4,4,4,4,4,4,4,4,4,4,4,4,4,4,4,4,4,4,4,4,4,4,4,4,4,4,4,4,4,4,4,4,4,4,4,4,4,4,4,4,4,5,5,5,5,5,5,5,6,6,6,6	Core Alleles of S. davidi
49	AMPL000024175	AMPL000024175-9	100	0	100	92.5926	1,1,1,1,1,1,1,1,1,1,1,1,1,1,1,1,1,1,2,2,2,2,2,2,2,2,2,2,2,2,2,2,2,3,3,3,3,3,3,3,3,3,3,3,3,3,3,3,3,3,3,3,3,3,3,3,3,3,3,3,3,3,3,3,3,3,4,4,4,4,5,5,5	Core Alleles of S. davidi
50	AMPL000026185	AMPL000026185-10	100	0	100	96.2963	2,2,2,2,2,2,2,2,2,2,2,2,2,2,2,2,2,2,2,2,2,2,2,2,2,3,3,3,3,3,3,3,3,3,3,3,7,7,7,7,7,7,7,7,7,7,7,7,7,7,7,7,8,8,8,8,8,9	Core Alleles of S. davidi
51	AMPL000026185	AMPL000026185-11	100	0	100	96.2963	1,1,1,1,1,1,1,1,1,1,1,1,1,1,1,1,1,1,1,2,2,2,7,7,7,7,7,7,7,7,7,7,7,7,7,7,7,7,7,7,7,7,7,7,7,7,7,7,8,8,8,8,8,8,8,8,8,8	Core Alleles of S. davidi
52	AMPL000027161	AMPL000027161-8	100	0	100	96.2963	1,1,1,1,1,1,1,1,1,1,1,1,1,1,1,1,1,1,1,1,1,1,1,1,2,2,2,2,2,2,2,2,2,2,2,2,2,2,2,2,2,2,2,2,2,2,2,2,2,2,2,2,2,2,2,2,2,2,2,2,2,2	Core Alleles of S. davidi
53	AMPL000027448	AMPL000027448-5	100	0	100	96.2963	3,3,3,3,3,3,3,3,3,3,3,3,3,3,3,3,3,3,3,3,3,3,3,3,3,3,4,4,4,4,4,4,4,4,4,4	Core Alleles of S. davidi
54	AMPL000027884	AMPL000027884-2	100	0	100	70.3704	1,1,1,1,1,1,1,1,1,1,1,1,1,1,1,1,1,1,1,2	Core Alleles of S. davidi
55	AMPL000028649	AMPL000028649-7	100	0	100	96.2963	1,1,2,2,2,2,2,2,2,2,2,2,2,2,2,2,2,2,2,2,2,2,2,2,2,2,2,2,2,2	Core Alleles of S. davidi
56	AMPL000029247	AMPL000029247-1	100	0	100	100	2,2,2,2,2,3,4,6,6,6,6,6,7,7,7,7,7,7,8,8,8,8,8,8,8,8,8,8,8,8,8,8,8,8,8,8,8,8,8,8,8,9,9,9,9,17	Core Alleles of S. davidi
57	AMPL000029526	AMPL000029526-2	100	0	100	96.2963	2,2,2,2,2,2,2,2,2,2,2,2,2,2,2,2,3,3,3,3,3,3,3,3,3,3,3,3,3,3,3,3,3,3,3,3,3,3,3,3,3,3,4,4,4,4,4,4,4,4,4,4,4,4,4,4,4,4,4	Core Alleles of S. davidi
58	AMPL000029950	AMPL000029950-2	100	0	100	100	1,1,1,1,1,1,1,1,1,1,1,1,1,1,1,1,1,1,1,1,1,1,1,1,1,1,1,2,2,2,2,2,2,2,2,2,3,3	Core Alleles of S. davidi
59	AMPL000030596	AMPL000030596-12	100	0	100	100	1,1,1,1,1,1,1,1,1,1,1,1,1,1,1,1,1,1,1,1,1,1,1,1,1,1,2,2,2,2,2,2,2,2,2,2,2,2,3,3,3,3,3,3,3,3,3,3,3,3,3,3,3,3,3,3,3,3,4,4,7,10	Core Alleles of S. davidi
60	AMPL000030890	AMPL000030890-12	100	0	100	96.2963	1,1,1,1,1,1,2,2,2,2,2,2,2,2,2,2,3,3,3,3,3,3,3,3,3,3,3,3,3,3,3,3,3,3,3,3,3,4,4,5,5	Core Alleles of S. davidi
61	AMPL000032442	AMPL000032442-12	100	0	100	100	1,1,1,1,1,1,1,1,1,1,1,1,1,1,1,1,2,2,2,2,2,2,2,2,2,2,2,2,2,2,2,2,2,3,3,3,3,3,3,3,3,3,3,3,3,3,3,3,3,3,3,3,3,3,4,4,4,4,5,5,5,5,5,5,5,5,5,5,5,11,11	Core Alleles of S. davidi
62	AMPL000032734	AMPL000032734-7	100	0	100	92.5926	0,0,0,0,0,0,0,0,0,0,0,0,0,0,0,0,0,0,0,0,0,1,1,1,1,1,1,1,1,2,2,2,3,3,3	Core Alleles of S. davidi
63	AMPL000033779	AMPL000033779-3	100	0	100	33.3333	1,1,1,1,1,1,1,1,2	Core Alleles of S. davidi
64	AMPL000034346	AMPL000034346-2	100	0	100	100	2,2,2,3,3,3,3,3,3,3,3,3,3,3,3,3,3,3,3,3,3,3,3,3,3,3,3,3,3,3,3,3,3,3,3,3,3,3,3,3,3,4,9,9,14	Core Alleles of S. davidi
65	AMPL000034708	AMPL000034708-6	100	0	100	96.2963	1,1,1,1,1,1,1,1,1,2,2,2,2,2,2,2,2,2,2,2,2,2,2,2,2,2,2,2,2,2,2,3,3,3,3,3,3,3,3,3	Core Alleles of S. davidi
66	AMPL000036294	AMPL000036294-9	100	0	100	96.2963	1,1,1,1,1,1,2,2,2,2,2,2,2,2,2,2,2,2,2,2,2,2,2,2,2,2,2,2,2,2,2,3,3,3,4,4,4,5	Core Alleles of S. davidi
67	AMPL00003818	AMPL00003818-1	100	0	100	100	2,2,2,2,2,2,2,2,2,2,2,2,3,3,3,3,3,3,3,3,3,3,3,3,3,3,3,3,3,3,3,3,3,3,3,3,3,3,4,4,4,4,4,4,4,4,4,4,4,4,4,4,4,4,4,4,4,4,4,4,5,5,5,5,5,5,5,5,5,5,5,5,5,6,6,6,6,6,6,6,6,6,6,6,6,6,6,6,6,6,6,6,6,6,6,6,6,6,6,6,6,6,6,6,6,6,6,6,6,6,6,7,7,7,7,7,7,7,8,8,18	Core Alleles of S. davidi
68	AMPL000041464	AMPL000041464-10	100	0	100	96.2963	1,1,1,1,1,1,1,1,1,1,1,1,1,1,1,1,1,1,1,1,1,2,2,2,2,2,2,2,2,2,2,2,2,2,2,2,2,2,2,2,2,2,2,2,2,2,2,2,2,2,2,3,3,3,3,3,3,3,3,3,3,3,4,4,4,4,4,4,4,4,5,5,5,5,5,5,5	Core Alleles of S. davidi
69	AMPL000041467	AMPL000041467-5	100	0	100	96.2963	1,1,1,1,1,1,1,1,1,1,1,1,1,1,1,1,1,1,1,1,1,2,2,2,2,2,2,2,2,2,2,2,2,2,2,2,2,2,2,2,2,2,2,2,2,2,2,2,2,2,2,3,3,3,3,3,3,3,3,3,3,3,3,3,3,3,3,3,3,3,3,3,3,3,3,3,3,3,3,3,3,3,4,4,4,4,4,4,4,4,4,4	Core Alleles of S. davidi
70	AMPL000042930	AMPL000042930-13	100	0	100	100	1,1,2,2,2,2,2,2,2,2,2,2,2,2,2,2,2,2,3,3,3,3,3,3,3,3,3,3,3,3,4,4,4,4,4,4,4,4,4,4,4,4,4,4,4,4,4,4,4,4,4,4,4,5,5,5,5,7,16,16	Core Alleles of S. davidi
71	AMPL000044314	AMPL000044314-4	100	0	100	92.5926	1,1,1,1,1,1,1,1,1,1,1,1,1,1,1,1,1,1,1,1,1,1,1,1,1,2,2,2,2,3	Core Alleles of S. davidi
72	AMPL000044624	AMPL000044624-13	100	0	100	96.2963	1,1,1,2,2,5,5,5,5,5,5,5,5,5,5,5,5,5,5,6,6,6,6,6,6,6,6,6,6,6,6,6,7,7,7,7,7,7,7,7,7,7,7,7,7,7,7,7,7,7,7,8,8,8,8,8,8,8,8,8,8,8,8,8,8,8,8,8,8,8,8,8,8,8,8,8,8,8,8,8,8,8,8,8,8,8,8,9	Core Alleles of S. davidi
73	AMPL000044624	AMPL000044624-17	100	0	100	96.2963	1,1,1,1,1,1,1,1,1,1,1,1,1,1,1,1,1,1,1,1,1,1,1,1,1,1,1,1,1,1,1,1,1,1,2,2,2,2,2,2,2,3,3,3,3,3,3,3,3,3,3,3,4,4,4,4,4,4,4,4,4,4,4,4,4,5,5,5,5,6,6,6,6,6,6,6,6,6,6,6,6,6,6,7,9,10,10,10	Core Alleles of S. davidi
74	AMPL000045047	AMPL000045047-6	100	0	100	100	1,1,1,1,1,1,1,1,1,1,1,1,1,1,1,1,1,1,1,1,1,1,1,1,1,2,2,2,2,2,2,2,2,2,2,2,2,2,2,2,3,3,3,3,4,4,4,4,4,4,4,4,4,4,4,4,4,4,4,4,4,4,4,4,4,4,4,4,5,5,5,5,5,5,5,5,5,5,5,5,6	Core Alleles of S. davidi
75	AMPL00004578	AMPL00004578-3	100	0	100	96.2963	2,2,2,2,2,2,2,2,2,2,2,2,2,2,2,2,2,2,2,2,2,2,2,2,2,2,3,3,3	Core Alleles of S. davidi
76	AMPL000046215	AMPL000046215-4	100	0	100	74.0741	1,1,2,2,2,2,2,2,2,2,2,2,2,2,2,2,2,2,2,2,2,2,2,3,3,3,3,3	Core Alleles of S. davidi
77	AMPL000049500	AMPL000049500-11	100	0	100	96.2963	1,1,1,1,1,1,1,1,1,1,1,1,1,1,1,1,1,1,1,1,2,2,2,2,2,2,2,2,2,2,2,2,2,2,2,2,2,2,2,2,2,2,2,2,2,2,2,2,2,2,2,2,2,2,2,2,2,2,2,2,2,2,2,2,2,2,2,2,2,2,2,2,2,3,3,3,3,3,3,3,3,3,3,3,4,4,4	Core Alleles of S. davidi
78	AMPL000051479	AMPL000051479-9	100	0	100	96.2963	1,1,1,1,1,1,1,1,1,2,2,2,2,2,2,2,2,2,2,2,2,2,2,2,2,2,2,2,2,2,2,2,2,3,3,3,3,3,3,3,3,3,3,3,3,3,3,3,3,3,3,3,3,3,3,3,3,3,3,3,3,3	Core Alleles of S. davidi
79	AMPL000051521	AMPL000051521-12	100	0	100	96.2963	1,2,2,3,3,3,3,3,3,3,3,3,3,3,3,3,3,3,3,3,3,3,3,3,3,3,3,4,4,4,4,4,4,4,4,4,4,4,4,4,4,4,4,4,4,4,4,4,4,4,4,4,4,4,4,5,5,5,5,5,5,5,5,5	Core Alleles of S. davidi
80	AMPL00005459	AMPL00005459-4	100	0	100	96.2963	1,1,1,1,1,1,1,1,1,1,1,1,1,1,1,1,1,1,1,1,1,1,1,1,1,1,1,1,2,2,2,2,2,2,2,2,2,3,3,3,3,3,3,3,3,3,3,3,4,4,5	Core Alleles of S. davidi
81	AMPL00006810	AMPL00006810-2	100	0	100	70.3704	1,1,1,1,1,1,1,1,1,1,1,1,1,1,1,1,1,1,1	Core Alleles of S. davidi
82	AMPL00006935	AMPL00006935-12	100	0	100	100	1,1,1,1,1,1,1,1,1,1,1,1,1,1,1,1,1,1,1,1,1,1,1,1,1,1,2,2,2,2,2,2,2,2,2,3,19,21	Core Alleles of S. davidi
83	AMPL00007058	AMPL00007058-12	100	0	100	100	1,1,1,1,1,1,1,1,2,2,2,2,2,2,2,2,2,2,2,2,2,2,2,2,2,2,2,2,2,2,2,2,2,2,2,2,2,2,2,2,2,2,2,3,3,3,3,3,3,3,3,3,3,3,3,3,3,3,3,3,3,3,3,3,3,3,3,3,8	Core Alleles of S. davidi
84	AMPL00008745	AMPL00008745-3	100	0	100	96.2963	0,1,1,1,1,1,1,1,1,1,1,1,1,1,1,1,2,2,2,2,2,2,2,2,2,2,2,2,2,2,2,2,2,2,2,2,2,2,2,2,2,2,2,2,2,2,2,2,3,3,3,3,3,3,3,3,3,3,4,4,4,4	Core Alleles of S. davidi
85	AMPL000015158	AMPL000015158-8	100	3.84615	100	96.2963	0,0,0,0,0,0,0,0,0,0,0,0,0,0,0,0,0,0,0,0,1,1,1,1,1,1,1,1,1,1,1,1,1,1,1,1,1,1,1,1,1,1,1,1,1,1,1,1,1,1,1,1,1,1,1,1,1,2,2,2,2,2,2,2,2,2,2,2,2,2,2	Core Alleles of S. davidi
86	AMPL000020216	AMPL000020216-13	100	3.84615	100	96.2963	2,2,2,2,2,2,2,2,2,2,2,2,2,2,2,2,2,2,2,2,2,2,2,2,3,3,3,3,3,3,3,3,3,3,3,3,3,3,3,3,3,3,3,3,3,3,3,3,4,4,4,4,4,4,4,4,4,4,4,4,4,4,4,5,5,5,5,5,5,5,5,5,5,5,5,5,5,5	Core Alleles of S. davidi
87	AMPL000044624	AMPL000044624-5	100	3.84615	100	96.2963	3,3,3,3,3,3,3,3,3,3,3,3,3,3,3,3,3,3,3,3,3,3,3,3,3,3,3,3,3,3,3,3,3,3,4,4,4,4,4,4,4,5,5,5,5,5,5,5,5,5,5,5,6,6,6,6,6,6,6,6,6,6,6,6,6,7,7,7,7,8,8,8,8,8,8,8,8,8,8,8,8,8,8,9,11,12,12,12	Core Alleles of S. davidi
88	AMPL000017618	AMPL000017618-12	100	7.69231	100	96.2963	1,1,1,1,1,1,1,2,2,2,2,2,2,2,3,3,3,3,3,3,3,3,3,3,3,3,3,3,3,3,3,3,3,3,3,3,3,3,3,3,4,4,4,4,4,4	Core Alleles of S. davidi
89	AMPL000020508	AMPL000020508-1	100	7.69231	100	96.2963	0,0,0,0,0,0,0,0,0,0,0,1,1,2,2,2,2,2,2,3,3,3,3,3,3,3,3,3,3,3,3,3,3,3,3,3,3,3,3,3,3	Core Alleles of S. davidi
90	AMPL000029378	AMPL000029378-16	100	7.69231	100	100	1,1,1,1,1,1,1,1,1,1,1,1,1,1,1,1,1,1,1,1,1,1,1,1,1,1,1,1,1,1,1,1,2,2,2,2,2,2,2,2,2,2,2,2,2,2,2,2,2,2,2,2,2,2,2,2,2,2,2,2,2,2,2,2,2,2,2,2,2,2,2,2,3,3,3,3,3,3,3,3,3,3,3,3,4,4,4,4,4,4,4,4,13	Core Alleles of S. davidi
91	AMPL000050813	AMPL000050813-14	100	7.69231	100	100	0,0,0,1,1,1,1,1,1,1,1,1,1,1,1,2,2,2,2,2,2,2,2,2,2,2,2,2,2,2,2,2,2,2,2,2,2,2,2,2,2,2,2,2,2,2,2,2,3,3,3,3,3,3,3,3,9,10,12	Core Alleles of S. davidi
92	AMPL000020991	AMPL000020991-35	100	92.3077	100	100
93	AMPL000028185	AMPL000028185-8	100	92.3077	100	96.2963
94	AMPL000032205	AMPL000032205-1	100	92.3077	100	96.2963
95	AMPL000028073	AMPL000028073-11	100	96.1538	100	100
96	AMPL000028594	AMPL000028594-2	100	96.1538	100	100
97	AMPL000013419	AMPL000013419-4	100	100	100	100
98	AMPL000013683	AMPL000013683-13	100	100	100	96.2963
99	AMPL000029798	AMPL000029798-6	100	100	100	96.2963
100	AMPL000050823	AMPL000050823-10	100	100	100	96.2963
101	AMPL00006677	AMPL00006677-5	100	100	100	100
102	AMPL00008337	AMPL00008337-8	100	100	100	100
103	AMPL000010151	AMPL000010151-1	0	3.84615	100	96.2963
104	AMPL000010151	AMPL000010151-2	0	11.5385	100	96.2963
105	AMPL000010151	AMPL000010151-4	0	11.5385	100	96.2963
106	AMPL000010151	AMPL000010151-5	66.6667	23.0769	100	96.2963
107	AMPL000010151	AMPL000010151-6	33.3333	11.5385	100	96.2963
108	AMPL000010151	AMPL000010151-7	33.3333	0	100	96.2963
109	AMPL000010151	AMPL000010151-8	33.3333	0	100	96.2963
110	AMPL000010159	AMPL000010159-1	33.3333	0	100	96.2963
111	AMPL000010159	AMPL000010159-11	0	7.69231	100	96.2963
112	AMPL000010159	AMPL000010159-12	0	11.5385	100	96.2963
113	AMPL000010159	AMPL000010159-13	0	3.84615	100	96.2963
114	AMPL000010159	AMPL000010159-14	0	7.69231	100	96.2963
115	AMPL000010159	AMPL000010159-2	0	42.3077	100	96.2963
116	AMPL000010159	AMPL000010159-3	0	23.0769	100	96.2963
117	AMPL000010159	AMPL000010159-4	0	0	100	96.2963
118	AMPL000010159	AMPL000010159-5	66.6667	0	100	96.2963
119	AMPL000010159	AMPL000010159-7	0	3.84615	100	96.2963
120	AMPL000010159	AMPL000010159-8	33.3333	0	100	96.2963
121	AMPL000010159	AMPL000010159-9	0	84.6154	100	96.2963
122	AMPL000011853	AMPL000011853-1	0	19.2308	100	88.8889
123	AMPL000011853	AMPL000011853-2	0	30.7692	100	88.8889
124	AMPL000011853	AMPL000011853-3	0	3.84615	100	88.8889
125	AMPL000011853	AMPL000011853-4	0	3.84615	100	88.8889
126	AMPL000011853	AMPL000011853-5	0	3.84615	100	88.8889
127	AMPL000011853	AMPL000011853-7	0	3.84615	100	88.8889
128	AMPL000011853	AMPL000011853-8	0	61.5385	100	88.8889
129	AMPL000011853	AMPL000011853-9	0	3.84615	100	88.8889
130	AMPL000012361	AMPL000012361-1	0	3.84615	100	96.2963
131	AMPL000012361	AMPL000012361-10	0	3.84615	100	96.2963
132	AMPL000012361	AMPL000012361-11	0	7.69231	100	96.2963
133	AMPL000012361	AMPL000012361-12	0	7.69231	100	96.2963
134	AMPL000012361	AMPL000012361-13	0	11.5385	100	96.2963
135	AMPL000012361	AMPL000012361-14	0	7.69231	100	96.2963
136	AMPL000012361	AMPL000012361-15	0	3.84615	100	96.2963
137	AMPL000012361	AMPL000012361-16	0	3.84615	100	96.2963
138	AMPL000012361	AMPL000012361-17	0	11.5385	100	96.2963
139	AMPL000012361	AMPL000012361-18	0	11.5385	100	96.2963
140	AMPL000012361	AMPL000012361-19	0	3.84615	100	96.2963
141	AMPL000012361	AMPL000012361-2	0	3.84615	100	96.2963
142	AMPL000012361	AMPL000012361-20	0	3.84615	100	96.2963
143	AMPL000012361	AMPL000012361-21	0	3.84615	100	96.2963
144	AMPL000012361	AMPL000012361-22	0	3.84615	100	96.2963
145	AMPL000012361	AMPL000012361-23	0	3.84615	100	96.2963
146	AMPL000012361	AMPL000012361-24	0	23.0769	100	96.2963
147	AMPL000012361	AMPL000012361-25	0	3.84615	100	96.2963
148	AMPL000012361	AMPL000012361-26	0	3.84615	100	96.2963
149	AMPL000012361	AMPL000012361-27	66.6667	0	100	96.2963
150	AMPL000012361	AMPL000012361-28	0	3.84615	100	96.2963
151	AMPL000012361	AMPL000012361-29	66.6667	0	100	96.2963
152	AMPL000012361	AMPL000012361-3	0	3.84615	100	96.2963
153	AMPL000012361	AMPL000012361-30	0	11.5385	100	96.2963
154	AMPL000012361	AMPL000012361-31	0	7.69231	100	96.2963
155	AMPL000012361	AMPL000012361-32	0	7.69231	100	96.2963
156	AMPL000012361	AMPL000012361-33	0	7.69231	100	96.2963
157	AMPL000012361	AMPL000012361-34	0	15.3846	100	96.2963
158	AMPL000012361	AMPL000012361-35	33.3333	0	100	96.2963
159	AMPL000012361	AMPL000012361-36	0	3.84615	100	96.2963
160	AMPL000012361	AMPL000012361-37	0	11.5385	100	96.2963
161	AMPL000012361	AMPL000012361-38	0	7.69231	100	96.2963
162	AMPL000012361	AMPL000012361-39	0	11.5385	100	96.2963
163	AMPL000012361	AMPL000012361-4	0	3.84615	100	96.2963
164	AMPL000012361	AMPL000012361-40	0	3.84615	100	96.2963
165	AMPL000012361	AMPL000012361-41	0	23.0769	100	96.2963
166	AMPL000012361	AMPL000012361-42	0	3.84615	100	96.2963
167	AMPL000012361	AMPL000012361-43	0	3.84615	100	96.2963
168	AMPL000012361	AMPL000012361-44	0	11.5385	100	96.2963
169	AMPL000012361	AMPL000012361-45	0	3.84615	100	96.2963
170	AMPL000012361	AMPL000012361-46	0	3.84615	100	96.2963
171	AMPL000012361	AMPL000012361-5	0	19.2308	100	96.2963
172	AMPL000012361	AMPL000012361-6	0	3.84615	100	96.2963
173	AMPL000012361	AMPL000012361-7	33.3333	0	100	96.2963
174	AMPL000012361	AMPL000012361-8	0	11.5385	100	96.2963
175	AMPL000012361	AMPL000012361-9	0	11.5385	100	96.2963
176	AMPL000013419	AMPL000013419-1	33.3333	0	100	100
177	AMPL000013419	AMPL000013419-2	0	23.0769	100	100
178	AMPL000013419	AMPL000013419-3	0	0	100	100
179	AMPL000013419	AMPL000013419-5	0	0	100	100
180	AMPL000013419	AMPL000013419-6	0	3.84615	100	100
181	AMPL000013419	AMPL000013419-7	0	26.9231	100	100
182	AMPL000013419	AMPL000013419-8	0	3.84615	100	100
183	AMPL000013419	AMPL000013419-9	0	0	100	100
184	AMPL000013683	AMPL000013683-1	0	0	100	96.2963
185	AMPL000013683	AMPL000013683-10	0	0	100	96.2963
186	AMPL000013683	AMPL000013683-11	0	15.3846	100	96.2963
187	AMPL000013683	AMPL000013683-12	0	7.69231	100	96.2963
188	AMPL000013683	AMPL000013683-14	0	0	100	96.2963
189	AMPL000013683	AMPL000013683-15	0	0	100	96.2963
190	AMPL000013683	AMPL000013683-16	0	0	100	96.2963
191	AMPL000013683	AMPL000013683-17	0	0	100	96.2963
192	AMPL000013683	AMPL000013683-18	0	0	100	96.2963
193	AMPL000013683	AMPL000013683-19	33.3333	7.69231	100	96.2963
194	AMPL000013683	AMPL000013683-2	0	3.84615	100	96.2963
195	AMPL000013683	AMPL000013683-20	0	0	100	96.2963
196	AMPL000013683	AMPL000013683-21	0	0	100	96.2963
197	AMPL000013683	AMPL000013683-22	66.6667	0	100	96.2963
198	AMPL000013683	AMPL000013683-23	0	3.84615	100	96.2963
199	AMPL000013683	AMPL000013683-3	0	42.3077	100	96.2963
200	AMPL000013683	AMPL000013683-4	0	0	100	96.2963
201	AMPL000013683	AMPL000013683-5	0	0	100	96.2963
202	AMPL000013683	AMPL000013683-6	0	0	100	96.2963
203	AMPL000013683	AMPL000013683-7	0	0	100	96.2963
204	AMPL000013683	AMPL000013683-8	0	0	100	96.2963
205	AMPL000013683	AMPL000013683-9	0	0	100	96.2963
206	AMPL000014058	AMPL000014058-1	0	3.84615	100	100
207	AMPL000014058	AMPL000014058-10	33.3333	0	100	100
208	AMPL000014058	AMPL000014058-2	0	0	100	100
209	AMPL000014058	AMPL000014058-3	0	26.9231	100	100
210	AMPL000014058	AMPL000014058-4	0	3.84615	100	100
211	AMPL000014058	AMPL000014058-5	0	0	100	100
212	AMPL000014058	AMPL000014058-6	0	0	100	100
213	AMPL000014058	AMPL000014058-7	100	65.3846	100	100
214	AMPL000014058	AMPL000014058-8	0	0	100	100
215	AMPL000014058	AMPL000014058-9	0	46.1538	100	100
216	AMPL000014690	AMPL000014690-1	0	3.84615	100	96.2963
217	AMPL000014690	AMPL000014690-10	0	3.84615	100	96.2963
218	AMPL000014690	AMPL000014690-11	0	3.84615	100	96.2963
219	AMPL000014690	AMPL000014690-12	0	15.3846	100	96.2963
220	AMPL000014690	AMPL000014690-13	0	7.69231	100	96.2963
221	AMPL000014690	AMPL000014690-14	0	3.84615	100	96.2963
222	AMPL000014690	AMPL000014690-15	0	3.84615	100	96.2963
223	AMPL000014690	AMPL000014690-16	0	3.84615	100	96.2963
224	AMPL000014690	AMPL000014690-17	0	26.9231	100	96.2963
225	AMPL000014690	AMPL000014690-18	0	3.84615	100	96.2963
226	AMPL000014690	AMPL000014690-19	0	3.84615	100	96.2963
227	AMPL000014690	AMPL000014690-2	0	3.84615	100	96.2963
228	AMPL000014690	AMPL000014690-20	0	3.84615	100	96.2963
229	AMPL000014690	AMPL000014690-21	0	7.69231	100	96.2963
230	AMPL000014690	AMPL000014690-22	0	3.84615	100	96.2963
231	AMPL000014690	AMPL000014690-23	0	11.5385	100	96.2963
232	AMPL000014690	AMPL000014690-24	100	15.3846	100	96.2963
233	AMPL000014690	AMPL000014690-25	0	3.84615	100	96.2963
234	AMPL000014690	AMPL000014690-26	0	19.2308	100	96.2963
235	AMPL000014690	AMPL000014690-27	0	3.84615	100	96.2963
236	AMPL000014690	AMPL000014690-28	0	3.84615	100	96.2963
237	AMPL000014690	AMPL000014690-29	0	7.69231	100	96.2963
238	AMPL000014690	AMPL000014690-3	0	19.2308	100	96.2963
239	AMPL000014690	AMPL000014690-30	0	7.69231	100	96.2963
240	AMPL000014690	AMPL000014690-31	0	3.84615	100	96.2963
241	AMPL000014690	AMPL000014690-32	0	3.84615	100	96.2963
242	AMPL000014690	AMPL000014690-33	0	3.84615	100	96.2963
243	AMPL000014690	AMPL000014690-34	0	3.84615	100	96.2963
244	AMPL000014690	AMPL000014690-35	0	3.84615	100	96.2963
245	AMPL000014690	AMPL000014690-36	0	11.5385	100	96.2963
246	AMPL000014690	AMPL000014690-37	0	3.84615	100	96.2963
247	AMPL000014690	AMPL000014690-38	0	3.84615	100	96.2963
248	AMPL000014690	AMPL000014690-39	0	7.69231	100	96.2963
249	AMPL000014690	AMPL000014690-4	0	3.84615	100	96.2963
250	AMPL000014690	AMPL000014690-40	0	19.2308	100	96.2963
251	AMPL000014690	AMPL000014690-41	0	3.84615	100	96.2963
252	AMPL000014690	AMPL000014690-42	0	7.69231	100	96.2963
253	AMPL000014690	AMPL000014690-43	0	3.84615	100	96.2963
254	AMPL000014690	AMPL000014690-44	0	19.2308	100	96.2963
255	AMPL000014690	AMPL000014690-45	0	3.84615	100	96.2963
256	AMPL000014690	AMPL000014690-46	0	7.69231	100	96.2963
257	AMPL000014690	AMPL000014690-47	0	3.84615	100	96.2963
258	AMPL000014690	AMPL000014690-48	0	3.84615	100	96.2963
259	AMPL000014690	AMPL000014690-49	0	11.5385	100	96.2963
260	AMPL000014690	AMPL000014690-5	0	3.84615	100	96.2963
261	AMPL000014690	AMPL000014690-50	0	3.84615	100	96.2963
262	AMPL000014690	AMPL000014690-51	0	3.84615	100	96.2963
263	AMPL000014690	AMPL000014690-52	0	3.84615	100	96.2963
264	AMPL000014690	AMPL000014690-53	0	7.69231	100	96.2963
265	AMPL000014690	AMPL000014690-54	33.3333	0	100	96.2963
266	AMPL000014690	AMPL000014690-55	0	3.84615	100	96.2963
267	AMPL000014690	AMPL000014690-56	0	3.84615	100	96.2963
268	AMPL000014690	AMPL000014690-57	0	38.4615	100	96.2963
269	AMPL000014690	AMPL000014690-58	66.6667	0	100	96.2963
270	AMPL000014690	AMPL000014690-6	0	3.84615	100	96.2963
271	AMPL000014690	AMPL000014690-7	33.3333	0	100	96.2963
272	AMPL000014690	AMPL000014690-8	0	3.84615	100	96.2963
273	AMPL000014690	AMPL000014690-9	0	3.84615	100	96.2963
274	AMPL000014719	AMPL000014719-1	0	3.84615	100	66.6667
275	AMPL000014719	AMPL000014719-10	0	3.84615	100	66.6667
276	AMPL000014719	AMPL000014719-11	0	3.84615	100	66.6667
277	AMPL000014719	AMPL000014719-12	66.6667	0	100	66.6667
278	AMPL000014719	AMPL000014719-13	0	3.84615	100	66.6667
279	AMPL000014719	AMPL000014719-14	0	3.84615	100	66.6667
280	AMPL000014719	AMPL000014719-15	0	3.84615	100	66.6667
281	AMPL000014719	AMPL000014719-16	0	11.5385	100	66.6667
282	AMPL000014719	AMPL000014719-17	0	3.84615	100	66.6667
283	AMPL000014719	AMPL000014719-18	0	3.84615	100	66.6667
284	AMPL000014719	AMPL000014719-19	0	3.84615	100	66.6667
285	AMPL000014719	AMPL000014719-2	0	3.84615	100	66.6667
286	AMPL000014719	AMPL000014719-20	0	3.84615	100	66.6667
287	AMPL000014719	AMPL000014719-21	0	3.84615	100	66.6667
288	AMPL000014719	AMPL000014719-22	0	7.69231	100	66.6667
289	AMPL000014719	AMPL000014719-23	0	7.69231	100	66.6667
290	AMPL000014719	AMPL000014719-24	0	3.84615	100	66.6667
291	AMPL000014719	AMPL000014719-25	33.3333	0	100	66.6667
292	AMPL000014719	AMPL000014719-26	0	3.84615	100	66.6667
293	AMPL000014719	AMPL000014719-27	33.3333	0	100	66.6667
294	AMPL000014719	AMPL000014719-28	0	11.5385	100	66.6667
295	AMPL000014719	AMPL000014719-29	0	3.84615	100	66.6667
296	AMPL000014719	AMPL000014719-3	0	3.84615	100	66.6667
297	AMPL000014719	AMPL000014719-30	0	3.84615	100	66.6667
298	AMPL000014719	AMPL000014719-31	33.3333	0	100	66.6667
299	AMPL000014719	AMPL000014719-32	0	7.69231	100	66.6667
300	AMPL000014719	AMPL000014719-33	0	3.84615	100	66.6667
301	AMPL000014719	AMPL000014719-34	0	3.84615	100	66.6667
302	AMPL000014719	AMPL000014719-35	0	3.84615	100	66.6667
303	AMPL000014719	AMPL000014719-36	0	3.84615	100	66.6667
304	AMPL000014719	AMPL000014719-4	0	3.84615	100	66.6667
305	AMPL000014719	AMPL000014719-5	0	3.84615	100	66.6667
306	AMPL000014719	AMPL000014719-6	0	3.84615	100	66.6667
307	AMPL000014719	AMPL000014719-7	0	3.84615	100	66.6667
308	AMPL000014719	AMPL000014719-8	0	3.84615	100	66.6667
309	AMPL000014719	AMPL000014719-9	0	3.84615	100	66.6667
310	AMPL000015002	AMPL000015002-1	0	0	100	96.2963
311	AMPL000015002	AMPL000015002-10	33.3333	0	100	96.2963
312	AMPL000015002	AMPL000015002-11	0	15.3846	100	96.2963
313	AMPL000015002	AMPL000015002-12	66.6667	11.5385	100	96.2963
314	AMPL000015002	AMPL000015002-13	0	3.84615	100	96.2963
315	AMPL000015002	AMPL000015002-14	0	7.69231	100	96.2963
316	AMPL000015002	AMPL000015002-15	0	42.3077	100	96.2963
317	AMPL000015002	AMPL000015002-2	0	3.84615	100	96.2963
318	AMPL000015002	AMPL000015002-3	0	3.84615	100	96.2963
319	AMPL000015002	AMPL000015002-4	33.3333	88.4615	100	96.2963
320	AMPL000015002	AMPL000015002-5	0	3.84615	100	96.2963
321	AMPL000015002	AMPL000015002-6	0	0	100	96.2963
322	AMPL000015002	AMPL000015002-7	0	34.6154	100	96.2963
323	AMPL000015002	AMPL000015002-9	0	3.84615	100	96.2963
324	AMPL000015158	AMPL000015158-1	0	0	100	96.2963
325	AMPL000015158	AMPL000015158-10	0	0	100	96.2963
326	AMPL000015158	AMPL000015158-11	0	42.3077	100	96.2963
327	AMPL000015158	AMPL000015158-12	0	0	100	96.2963
328	AMPL000015158	AMPL000015158-13	0	15.3846	100	96.2963
329	AMPL000015158	AMPL000015158-14	0	69.2308	100	96.2963
330	AMPL000015158	AMPL000015158-15	0	42.3077	100	96.2963
331	AMPL000015158	AMPL000015158-2	0	3.84615	100	96.2963
332	AMPL000015158	AMPL000015158-3	0	7.69231	100	96.2963
333	AMPL000015158	AMPL000015158-4	33.3333	19.2308	100	96.2963
334	AMPL000015158	AMPL000015158-5	0	3.84615	100	96.2963
335	AMPL000015158	AMPL000015158-6	33.3333	57.6923	100	96.2963
336	AMPL000015158	AMPL000015158-7	0	11.5385	100	96.2963
337	AMPL000015158	AMPL000015158-9	0	0	100	96.2963
338	AMPL000015648	AMPL000015648-1	100	34.6154	100	100
339	AMPL000015648	AMPL000015648-10	0	3.84615	100	100
340	AMPL000015648	AMPL000015648-2	0	3.84615	100	100
341	AMPL000015648	AMPL000015648-3	0	0	100	100
342	AMPL000015648	AMPL000015648-4	0	3.84615	100	100
343	AMPL000015648	AMPL000015648-5	33.3333	100	100	100
344	AMPL000015648	AMPL000015648-6	33.3333	0	100	100
345	AMPL000015648	AMPL000015648-7	0	0	100	100
346	AMPL000015648	AMPL000015648-8	0	7.69231	100	100
347	AMPL000015648	AMPL000015648-9	66.6667	11.5385	100	100
348	AMPL000016789	AMPL000016789-1	0	3.84615	66.6667	100
349	AMPL000016789	AMPL000016789-2	0	0	66.6667	100
350	AMPL000016789	AMPL000016789-4	0	0	66.6667	100
351	AMPL000016789	AMPL000016789-5	66.6667	0	66.6667	100
352	AMPL000017260	AMPL000017260-1	0	7.69231	100	100
353	AMPL000017260	AMPL000017260-2	0	7.69231	100	100
354	AMPL000017260	AMPL000017260-3	0	3.84615	100	100
355	AMPL000017618	AMPL000017618-1	66.6667	7.69231	100	96.2963
356	AMPL000017618	AMPL000017618-11	0	3.84615	100	96.2963
357	AMPL000017618	AMPL000017618-13	0	23.0769	100	96.2963
358	AMPL000017618	AMPL000017618-2	66.6667	0	100	96.2963
359	AMPL000017618	AMPL000017618-3	0	0	100	96.2963
360	AMPL000017618	AMPL000017618-4	0	7.69231	100	96.2963
361	AMPL000017618	AMPL000017618-5	0	11.5385	100	96.2963
362	AMPL000017618	AMPL000017618-6	0	3.84615	100	96.2963
363	AMPL000017618	AMPL000017618-7	0	7.69231	100	96.2963
364	AMPL000017618	AMPL000017618-8	0	3.84615	100	96.2963
365	AMPL000017618	AMPL000017618-9	0	7.69231	100	96.2963
366	AMPL000018080	AMPL000018080-1	33.3333	0	100	96.2963
367	AMPL000018080	AMPL000018080-2	0	42.3077	100	96.2963
368	AMPL000018080	AMPL000018080-3	0	3.84615	100	96.2963
369	AMPL000018080	AMPL000018080-4	0	7.69231	100	96.2963
370	AMPL000018080	AMPL000018080-5	66.6667	0	100	96.2963
371	AMPL000018160	AMPL000018160-1	0	3.84615	33.3333	96.2963
372	AMPL000018160	AMPL000018160-10	0	3.84615	33.3333	96.2963
373	AMPL000018160	AMPL000018160-11	0	7.69231	33.3333	96.2963
374	AMPL000018160	AMPL000018160-12	0	3.84615	33.3333	96.2963
375	AMPL000018160	AMPL000018160-13	0	3.84615	33.3333	96.2963
376	AMPL000018160	AMPL000018160-14	0	3.84615	33.3333	96.2963
377	AMPL000018160	AMPL000018160-15	0	7.69231	33.3333	96.2963
378	AMPL000018160	AMPL000018160-16	0	7.69231	33.3333	96.2963
379	AMPL000018160	AMPL000018160-17	0	3.84615	33.3333	96.2963
380	AMPL000018160	AMPL000018160-18	0	3.84615	33.3333	96.2963
381	AMPL000018160	AMPL000018160-19	0	7.69231	33.3333	96.2963
382	AMPL000018160	AMPL000018160-2	0	19.2308	33.3333	96.2963
383	AMPL000018160	AMPL000018160-20	0	3.84615	33.3333	96.2963
384	AMPL000018160	AMPL000018160-21	0	26.9231	33.3333	96.2963
385	AMPL000018160	AMPL000018160-22	0	7.69231	33.3333	96.2963
386	AMPL000018160	AMPL000018160-23	0	7.69231	33.3333	96.2963
387	AMPL000018160	AMPL000018160-24	0	3.84615	33.3333	96.2963
388	AMPL000018160	AMPL000018160-25	0	7.69231	33.3333	96.2963
389	AMPL000018160	AMPL000018160-26	0	3.84615	33.3333	96.2963
390	AMPL000018160	AMPL000018160-27	0	15.3846	33.3333	96.2963
391	AMPL000018160	AMPL000018160-28	0	3.84615	33.3333	96.2963
392	AMPL000018160	AMPL000018160-29	0	7.69231	33.3333	96.2963
393	AMPL000018160	AMPL000018160-3	0	7.69231	33.3333	96.2963
394	AMPL000018160	AMPL000018160-30	0	3.84615	33.3333	96.2963
395	AMPL000018160	AMPL000018160-31	0	7.69231	33.3333	96.2963
396	AMPL000018160	AMPL000018160-32	0	7.69231	33.3333	96.2963
397	AMPL000018160	AMPL000018160-33	0	3.84615	33.3333	96.2963
398	AMPL000018160	AMPL000018160-34	0	3.84615	33.3333	96.2963
399	AMPL000018160	AMPL000018160-35	0	19.2308	33.3333	96.2963
400	AMPL000018160	AMPL000018160-36	0	11.5385	33.3333	96.2963
401	AMPL000018160	AMPL000018160-37	0	53.8462	33.3333	96.2963
402	AMPL000018160	AMPL000018160-38	0	3.84615	33.3333	96.2963
403	AMPL000018160	AMPL000018160-39	33.3333	0	33.3333	96.2963
404	AMPL000018160	AMPL000018160-4	0	15.3846	33.3333	96.2963
405	AMPL000018160	AMPL000018160-40	0	3.84615	33.3333	96.2963
406	AMPL000018160	AMPL000018160-41	0	3.84615	33.3333	96.2963
407	AMPL000018160	AMPL000018160-42	0	3.84615	33.3333	96.2963
408	AMPL000018160	AMPL000018160-43	0	3.84615	33.3333	96.2963
409	AMPL000018160	AMPL000018160-44	0	3.84615	33.3333	96.2963
410	AMPL000018160	AMPL000018160-45	0	3.84615	33.3333	96.2963
411	AMPL000018160	AMPL000018160-46	0	23.0769	33.3333	96.2963
412	AMPL000018160	AMPL000018160-5	0	7.69231	33.3333	96.2963
413	AMPL000018160	AMPL000018160-6	0	3.84615	33.3333	96.2963
414	AMPL000018160	AMPL000018160-7	0	3.84615	33.3333	96.2963
415	AMPL000018160	AMPL000018160-8	0	19.2308	33.3333	96.2963
416	AMPL000018160	AMPL000018160-9	0	3.84615	33.3333	96.2963
417	AMPL000018189	AMPL000018189-1	0	11.5385	100	100
418	AMPL000018189	AMPL000018189-10	0	3.84615	100	100
419	AMPL000018189	AMPL000018189-12	0	0	100	100
420	AMPL000018189	AMPL000018189-13	0	0	100	100
421	AMPL000018189	AMPL000018189-14	0	0	100	100
422	AMPL000018189	AMPL000018189-2	0	3.84615	100	100
423	AMPL000018189	AMPL000018189-3	0	0	100	100
424	AMPL000018189	AMPL000018189-4	0	3.84615	100	100
425	AMPL000018189	AMPL000018189-5	100	88.4615	100	100
426	AMPL000018189	AMPL000018189-6	66.6667	0	100	100
427	AMPL000018189	AMPL000018189-7	0	0	100	100
428	AMPL000018189	AMPL000018189-8	0	26.9231	100	100
429	AMPL000018189	AMPL000018189-9	0	3.84615	100	100
430	AMPL000018283	AMPL000018283-1	0	0	100	88.8889
431	AMPL000018283	AMPL000018283-2	0	26.9231	100	88.8889
432	AMPL000018283	AMPL000018283-3	0	7.69231	100	88.8889
433	AMPL000018283	AMPL000018283-4	0	3.84615	100	88.8889
434	AMPL000018283	AMPL000018283-5	0	73.0769	100	88.8889
435	AMPL000018283	AMPL000018283-6	0	11.5385	100	88.8889
436	AMPL000018283	AMPL000018283-8	0	15.3846	100	88.8889
437	AMPL000018283	AMPL000018283-9	0	0	100	88.8889
438	AMPL000018315	AMPL000018315-1	0	11.5385	100	88.8889
439	AMPL000018315	AMPL000018315-10	0	3.84615	100	88.8889
440	AMPL000018315	AMPL000018315-11	33.3333	0	100	88.8889
441	AMPL000018315	AMPL000018315-12	0	57.6923	100	88.8889
442	AMPL000018315	AMPL000018315-13	0	3.84615	100	88.8889
443	AMPL000018315	AMPL000018315-14	0	3.84615	100	88.8889
444	AMPL000018315	AMPL000018315-15	0	3.84615	100	88.8889
445	AMPL000018315	AMPL000018315-16	0	26.9231	100	88.8889
446	AMPL000018315	AMPL000018315-17	0	3.84615	100	88.8889
447	AMPL000018315	AMPL000018315-18	0	3.84615	100	88.8889
448	AMPL000018315	AMPL000018315-19	0	11.5385	100	88.8889
449	AMPL000018315	AMPL000018315-2	0	3.84615	100	88.8889
450	AMPL000018315	AMPL000018315-3	0	11.5385	100	88.8889
451	AMPL000018315	AMPL000018315-4	0	7.69231	100	88.8889
452	AMPL000018315	AMPL000018315-5	0	34.6154	100	88.8889
453	AMPL000018315	AMPL000018315-6	0	11.5385	100	88.8889
454	AMPL000018315	AMPL000018315-7	0	3.84615	100	88.8889
455	AMPL000018315	AMPL000018315-8	66.6667	38.4615	100	88.8889
456	AMPL000018315	AMPL000018315-9	0	3.84615	100	88.8889
457	AMPL000018401	AMPL000018401-1	0	7.69231	100	96.2963
458	AMPL000018401	AMPL000018401-10	0	7.69231	100	96.2963
459	AMPL000018401	AMPL000018401-11	0	3.84615	100	96.2963
460	AMPL000018401	AMPL000018401-12	0	3.84615	100	96.2963
461	AMPL000018401	AMPL000018401-14	0	3.84615	100	96.2963
462	AMPL000018401	AMPL000018401-15	0	0	100	96.2963
463	AMPL000018401	AMPL000018401-16	0	3.84615	100	96.2963
464	AMPL000018401	AMPL000018401-17	0	3.84615	100	96.2963
465	AMPL000018401	AMPL000018401-18	0	3.84615	100	96.2963
466	AMPL000018401	AMPL000018401-19	0	3.84615	100	96.2963
467	AMPL000018401	AMPL000018401-2	0	3.84615	100	96.2963
468	AMPL000018401	AMPL000018401-20	0	3.84615	100	96.2963
469	AMPL000018401	AMPL000018401-21	0	3.84615	100	96.2963
470	AMPL000018401	AMPL000018401-22	0	0	100	96.2963
471	AMPL000018401	AMPL000018401-23	0	46.1538	100	96.2963
472	AMPL000018401	AMPL000018401-24	0	3.84615	100	96.2963
473	AMPL000018401	AMPL000018401-25	66.6667	0	100	96.2963
474	AMPL000018401	AMPL000018401-26	0	7.69231	100	96.2963
475	AMPL000018401	AMPL000018401-27	33.3333	23.0769	100	96.2963
476	AMPL000018401	AMPL000018401-28	0	11.5385	100	96.2963
477	AMPL000018401	AMPL000018401-29	0	3.84615	100	96.2963
478	AMPL000018401	AMPL000018401-3	0	26.9231	100	96.2963
479	AMPL000018401	AMPL000018401-30	0	7.69231	100	96.2963
480	AMPL000018401	AMPL000018401-31	0	3.84615	100	96.2963
481	AMPL000018401	AMPL000018401-32	0	3.84615	100	96.2963
482	AMPL000018401	AMPL000018401-33	0	3.84615	100	96.2963
483	AMPL000018401	AMPL000018401-34	0	46.1538	100	96.2963
484	AMPL000018401	AMPL000018401-35	0	46.1538	100	96.2963
485	AMPL000018401	AMPL000018401-36	0	38.4615	100	96.2963
486	AMPL000018401	AMPL000018401-4	0	0	100	96.2963
487	AMPL000018401	AMPL000018401-5	0	7.69231	100	96.2963
488	AMPL000018401	AMPL000018401-6	0	46.1538	100	96.2963
489	AMPL000018401	AMPL000018401-7	0	7.69231	100	96.2963
490	AMPL000018401	AMPL000018401-8	0	7.69231	100	96.2963
491	AMPL000018401	AMPL000018401-9	66.6667	38.4615	100	96.2963
492	AMPL000019229	AMPL000019229-1	0	11.5385	0	70.3704
493	AMPL000019229	AMPL000019229-2	0	3.84615	0	70.3704
494	AMPL000019229	AMPL000019229-3	0	15.3846	0	70.3704
495	AMPL000019229	AMPL000019229-4	0	53.8462	0	70.3704
496	AMPL000019229	AMPL000019229-5	0	3.84615	0	70.3704
497	AMPL000019229	AMPL000019229-6	0	15.3846	0	70.3704
498	AMPL000019274	AMPL000019274-1	0	69.2308	100	96.2963
499	AMPL000019274	AMPL000019274-10	0	11.5385	100	96.2963
500	AMPL000019274	AMPL000019274-12	0	3.84615	100	96.2963
501	AMPL000019274	AMPL000019274-13	0	19.2308	100	96.2963
502	AMPL000019274	AMPL000019274-14	0	3.84615	100	96.2963
503	AMPL000019274	AMPL000019274-15	0	3.84615	100	96.2963
504	AMPL000019274	AMPL000019274-16	0	23.0769	100	96.2963
505	AMPL000019274	AMPL000019274-2	66.6667	0	100	96.2963
506	AMPL000019274	AMPL000019274-3	0	3.84615	100	96.2963
507	AMPL000019274	AMPL000019274-4	0	0	100	96.2963
508	AMPL000019274	AMPL000019274-5	0	3.84615	100	96.2963
509	AMPL000019274	AMPL000019274-6	0	3.84615	100	96.2963
510	AMPL000019274	AMPL000019274-7	33.3333	0	100	96.2963
511	AMPL000019274	AMPL000019274-8	0	3.84615	100	96.2963
512	AMPL000019274	AMPL000019274-9	0	0	100	96.2963
513	AMPL000019555	AMPL000019555-2	0	0	100	100
514	AMPL000019555	AMPL000019555-4	0	0	100	100
515	AMPL000019555	AMPL000019555-5	0	7.69231	100	100
516	AMPL000019555	AMPL000019555-6	0	3.84615	100	100
517	AMPL000020216	AMPL000020216-1	0	11.5385	100	96.2963
518	AMPL000020216	AMPL000020216-10	0	76.9231	100	96.2963
519	AMPL000020216	AMPL000020216-11	0	23.0769	100	96.2963
520	AMPL000020216	AMPL000020216-12	0	15.3846	100	96.2963
521	AMPL000020216	AMPL000020216-2	0	7.69231	100	96.2963
522	AMPL000020216	AMPL000020216-3	0	0	100	96.2963
523	AMPL000020216	AMPL000020216-4	0	3.84615	100	96.2963
524	AMPL000020216	AMPL000020216-6	0	38.4615	100	96.2963
525	AMPL000020216	AMPL000020216-7	0	0	100	96.2963
526	AMPL000020216	AMPL000020216-8	33.3333	23.0769	100	96.2963
527	AMPL000020216	AMPL000020216-9	0	7.69231	100	96.2963
528	AMPL000020508	AMPL000020508-10	0	3.84615	100	96.2963
529	AMPL000020508	AMPL000020508-11	0	3.84615	100	96.2963
530	AMPL000020508	AMPL000020508-2	0	3.84615	100	96.2963
531	AMPL000020508	AMPL000020508-3	0	11.5385	100	96.2963
532	AMPL000020508	AMPL000020508-4	0	3.84615	100	96.2963
533	AMPL000020508	AMPL000020508-5	0	0	100	96.2963
534	AMPL000020508	AMPL000020508-6	0	3.84615	100	96.2963
535	AMPL000020508	AMPL000020508-7	0	42.3077	100	96.2963
536	AMPL000020508	AMPL000020508-8	0	80.7692	100	96.2963
537	AMPL000020508	AMPL000020508-9	0	3.84615	100	96.2963
538	AMPL000020512	AMPL000020512-1	0	34.6154	0	40.7407
539	AMPL000020512	AMPL000020512-2	0	7.69231	0	40.7407
540	AMPL000020573	AMPL000020573-1	0	3.84615	100	96.2963
541	AMPL000020573	AMPL000020573-10	0	3.84615	100	96.2963
542	AMPL000020573	AMPL000020573-11	0	3.84615	100	96.2963
543	AMPL000020573	AMPL000020573-12	0	7.69231	100	96.2963
544	AMPL000020573	AMPL000020573-13	0	3.84615	100	96.2963
545	AMPL000020573	AMPL000020573-14	0	3.84615	100	96.2963
546	AMPL000020573	AMPL000020573-15	0	0	100	96.2963
547	AMPL000020573	AMPL000020573-16	0	19.2308	100	96.2963
548	AMPL000020573	AMPL000020573-17	33.3333	3.84615	100	96.2963
549	AMPL000020573	AMPL000020573-18	0	11.5385	100	96.2963
550	AMPL000020573	AMPL000020573-19	0	15.3846	100	96.2963
551	AMPL000020573	AMPL000020573-2	0	11.5385	100	96.2963
552	AMPL000020573	AMPL000020573-20	0	3.84615	100	96.2963
553	AMPL000020573	AMPL000020573-21	0	11.5385	100	96.2963
554	AMPL000020573	AMPL000020573-22	0	3.84615	100	96.2963
555	AMPL000020573	AMPL000020573-23	0	3.84615	100	96.2963
556	AMPL000020573	AMPL000020573-24	0	3.84615	100	96.2963
557	AMPL000020573	AMPL000020573-25	0	3.84615	100	96.2963
558	AMPL000020573	AMPL000020573-26	0	7.69231	100	96.2963
559	AMPL000020573	AMPL000020573-27	0	11.5385	100	96.2963
560	AMPL000020573	AMPL000020573-28	33.3333	0	100	96.2963
561	AMPL000020573	AMPL000020573-29	0	3.84615	100	96.2963
562	AMPL000020573	AMPL000020573-3	0	11.5385	100	96.2963
563	AMPL000020573	AMPL000020573-30	0	61.5385	100	96.2963
564	AMPL000020573	AMPL000020573-31	0	19.2308	100	96.2963
565	AMPL000020573	AMPL000020573-32	0	3.84615	100	96.2963
566	AMPL000020573	AMPL000020573-33	0	11.5385	100	96.2963
567	AMPL000020573	AMPL000020573-34	0	3.84615	100	96.2963
568	AMPL000020573	AMPL000020573-35	0	7.69231	100	96.2963
569	AMPL000020573	AMPL000020573-36	0	7.69231	100	96.2963
570	AMPL000020573	AMPL000020573-37	0	3.84615	100	96.2963
571	AMPL000020573	AMPL000020573-38	0	3.84615	100	96.2963
572	AMPL000020573	AMPL000020573-39	0	23.0769	100	96.2963
573	AMPL000020573	AMPL000020573-4	33.3333	0	100	96.2963
574	AMPL000020573	AMPL000020573-40	0	3.84615	100	96.2963
575	AMPL000020573	AMPL000020573-41	0	3.84615	100	96.2963
576	AMPL000020573	AMPL000020573-42	66.6667	3.84615	100	96.2963
577	AMPL000020573	AMPL000020573-43	0	3.84615	100	96.2963
578	AMPL000020573	AMPL000020573-44	0	3.84615	100	96.2963
579	AMPL000020573	AMPL000020573-45	0	3.84615	100	96.2963
580	AMPL000020573	AMPL000020573-46	0	11.5385	100	96.2963
581	AMPL000020573	AMPL000020573-47	0	3.84615	100	96.2963
582	AMPL000020573	AMPL000020573-48	0	3.84615	100	96.2963
583	AMPL000020573	AMPL000020573-49	0	3.84615	100	96.2963
584	AMPL000020573	AMPL000020573-5	0	3.84615	100	96.2963
585	AMPL000020573	AMPL000020573-50	0	11.5385	100	96.2963
586	AMPL000020573	AMPL000020573-51	0	15.3846	100	96.2963
587	AMPL000020573	AMPL000020573-52	0	7.69231	100	96.2963
588	AMPL000020573	AMPL000020573-53	0	7.69231	100	96.2963
589	AMPL000020573	AMPL000020573-54	0	7.69231	100	96.2963
590	AMPL000020573	AMPL000020573-55	33.3333	0	100	96.2963
591	AMPL000020573	AMPL000020573-56	0	3.84615	100	96.2963
592	AMPL000020573	AMPL000020573-57	0	3.84615	100	96.2963
593	AMPL000020573	AMPL000020573-58	33.3333	0	100	96.2963
594	AMPL000020573	AMPL000020573-59	0	3.84615	100	96.2963
595	AMPL000020573	AMPL000020573-6	0	3.84615	100	96.2963
596	AMPL000020573	AMPL000020573-60	0	3.84615	100	96.2963
597	AMPL000020573	AMPL000020573-61	0	3.84615	100	96.2963
598	AMPL000020573	AMPL000020573-62	0	11.5385	100	96.2963
599	AMPL000020573	AMPL000020573-63	0	15.3846	100	96.2963
600	AMPL000020573	AMPL000020573-64	0	7.69231	100	96.2963
601	AMPL000020573	AMPL000020573-65	0	7.69231	100	96.2963
602	AMPL000020573	AMPL000020573-66	0	7.69231	100	96.2963
603	AMPL000020573	AMPL000020573-68	0	7.69231	100	96.2963
604	AMPL000020573	AMPL000020573-69	0	7.69231	100	96.2963
605	AMPL000020573	AMPL000020573-7	0	3.84615	100	96.2963
606	AMPL000020573	AMPL000020573-70	0	3.84615	100	96.2963
607	AMPL000020573	AMPL000020573-8	0	3.84615	100	96.2963
608	AMPL000020573	AMPL000020573-9	33.3333	0	100	96.2963
609	AMPL000020991	AMPL000020991-1	0	0	100	100
610	AMPL000020991	AMPL000020991-10	0	7.69231	100	100
611	AMPL000020991	AMPL000020991-11	0	0	100	100
612	AMPL000020991	AMPL000020991-12	66.6667	0	100	100
613	AMPL000020991	AMPL000020991-13	0	0	100	100
614	AMPL000020991	AMPL000020991-14	0	3.84615	100	100
615	AMPL000020991	AMPL000020991-15	66.6667	0	100	100
616	AMPL000020991	AMPL000020991-16	0	3.84615	100	100
617	AMPL000020991	AMPL000020991-17	0	0	100	100
618	AMPL000020991	AMPL000020991-18	0	0	100	100
619	AMPL000020991	AMPL000020991-19	0	7.69231	100	100
620	AMPL000020991	AMPL000020991-2	0	0	100	100
621	AMPL000020991	AMPL000020991-20	0	0	100	100
622	AMPL000020991	AMPL000020991-21	0	7.69231	100	100
623	AMPL000020991	AMPL000020991-22	0	0	100	100
624	AMPL000020991	AMPL000020991-23	0	0	100	100
625	AMPL000020991	AMPL000020991-24	0	0	100	100
626	AMPL000020991	AMPL000020991-25	0	0	100	100
627	AMPL000020991	AMPL000020991-26	0	0	100	100
628	AMPL000020991	AMPL000020991-27	0	0	100	100
629	AMPL000020991	AMPL000020991-28	0	3.84615	100	100
630	AMPL000020991	AMPL000020991-29	0	7.69231	100	100
631	AMPL000020991	AMPL000020991-3	66.6667	0	100	100
632	AMPL000020991	AMPL000020991-30	0	7.69231	100	100
633	AMPL000020991	AMPL000020991-31	0	0	100	100
634	AMPL000020991	AMPL000020991-32	0	0	100	100
635	AMPL000020991	AMPL000020991-34	0	0	100	100
636	AMPL000020991	AMPL000020991-36	0	3.84615	100	100
637	AMPL000020991	AMPL000020991-39	0	0	100	100
638	AMPL000020991	AMPL000020991-4	66.6667	0	100	100
639	AMPL000020991	AMPL000020991-40	0	3.84615	100	100
640	AMPL000020991	AMPL000020991-41	0	15.3846	100	100
641	AMPL000020991	AMPL000020991-42	66.6667	0	100	100
642	AMPL000020991	AMPL000020991-43	0	7.69231	100	100
643	AMPL000020991	AMPL000020991-44	0	84.6154	100	100
644	AMPL000020991	AMPL000020991-45	0	11.5385	100	100
645	AMPL000020991	AMPL000020991-46	0	7.69231	100	100
646	AMPL000020991	AMPL000020991-47	0	0	100	100
647	AMPL000020991	AMPL000020991-48	0	0	100	100
648	AMPL000020991	AMPL000020991-49	33.3333	0	100	100
649	AMPL000020991	AMPL000020991-5	0	73.0769	100	100
650	AMPL000020991	AMPL000020991-50	100	34.6154	100	100
651	AMPL000020991	AMPL000020991-51	0	3.84615	100	100
652	AMPL000020991	AMPL000020991-52	0	0	100	100
653	AMPL000020991	AMPL000020991-53	0	0	100	100
654	AMPL000020991	AMPL000020991-54	0	0	100	100
655	AMPL000020991	AMPL000020991-55	0	7.69231	100	100
656	AMPL000020991	AMPL000020991-56	0	0	100	100
657	AMPL000020991	AMPL000020991-57	0	15.3846	100	100
658	AMPL000020991	AMPL000020991-58	0	23.0769	100	100
659	AMPL000020991	AMPL000020991-59	0	38.4615	100	100
660	AMPL000020991	AMPL000020991-6	0	42.3077	100	100
661	AMPL000020991	AMPL000020991-7	66.6667	0	100	100
662	AMPL000020991	AMPL000020991-8	0	73.0769	100	100
663	AMPL000020991	AMPL000020991-9	0	0	100	100
664	AMPL000021260	AMPL000021260-1	66.6667	3.84615	66.6667	37.037
665	AMPL000021260	AMPL000021260-2	0	23.0769	66.6667	37.037
666	AMPL000021260	AMPL000021260-3	0	7.69231	66.6667	37.037
667	AMPL000021260	AMPL000021260-4	0	3.84615	66.6667	37.037
668	AMPL000021346	AMPL000021346-3	0	7.69231	100	96.2963
669	AMPL000021346	AMPL000021346-4	0	3.84615	100	96.2963
670	AMPL000021346	AMPL000021346-5	0	3.84615	100	96.2963
671	AMPL000021346	AMPL000021346-6	66.6667	0	100	96.2963
672	AMPL000021522	AMPL000021522-1	0	26.9231	100	96.2963
673	AMPL000021522	AMPL000021522-2	0	0	100	96.2963
674	AMPL000021522	AMPL000021522-3	0	0	100	96.2963
675	AMPL000021522	AMPL000021522-6	0	7.69231	100	96.2963
676	AMPL000021538	AMPL000021538-1	66.6667	0	66.6667	88.8889
677	AMPL000021538	AMPL000021538-3	0	3.84615	66.6667	88.8889
678	AMPL000021538	AMPL000021538-4	0	7.69231	66.6667	88.8889
679	AMPL000021624	AMPL000021624-1	0	3.84615	100	96.2963
680	AMPL000021624	AMPL000021624-3	0	11.5385	100	96.2963
681	AMPL000023984	AMPL000023984-1	0	15.3846	100	96.2963
682	AMPL000023984	AMPL000023984-10	0	7.69231	100	96.2963
683	AMPL000023984	AMPL000023984-11	0	19.2308	100	96.2963
684	AMPL000023984	AMPL000023984-12	0	3.84615	100	96.2963
685	AMPL000023984	AMPL000023984-13	0	3.84615	100	96.2963
686	AMPL000023984	AMPL000023984-15	0	3.84615	100	96.2963
687	AMPL000023984	AMPL000023984-16	0	7.69231	100	96.2963
688	AMPL000023984	AMPL000023984-17	0	50	100	96.2963
689	AMPL000023984	AMPL000023984-18	0	23.0769	100	96.2963
690	AMPL000023984	AMPL000023984-19	0	30.7692	100	96.2963
691	AMPL000023984	AMPL000023984-2	0	7.69231	100	96.2963
692	AMPL000023984	AMPL000023984-20	0	3.84615	100	96.2963
693	AMPL000023984	AMPL000023984-21	0	3.84615	100	96.2963
694	AMPL000023984	AMPL000023984-22	0	3.84615	100	96.2963
695	AMPL000023984	AMPL000023984-23	0	3.84615	100	96.2963
696	AMPL000023984	AMPL000023984-24	0	3.84615	100	96.2963
697	AMPL000023984	AMPL000023984-25	0	19.2308	100	96.2963
698	AMPL000023984	AMPL000023984-26	0	7.69231	100	96.2963
699	AMPL000023984	AMPL000023984-27	0	3.84615	100	96.2963
700	AMPL000023984	AMPL000023984-28	0	26.9231	100	96.2963
701	AMPL000023984	AMPL000023984-29	66.6667	0	100	96.2963
702	AMPL000023984	AMPL000023984-3	0	7.69231	100	96.2963
703	AMPL000023984	AMPL000023984-30	0	57.6923	100	96.2963
704	AMPL000023984	AMPL000023984-31	0	30.7692	100	96.2963
705	AMPL000023984	AMPL000023984-32	0	11.5385	100	96.2963
706	AMPL000023984	AMPL000023984-33	0	15.3846	100	96.2963
707	AMPL000023984	AMPL000023984-34	0	11.5385	100	96.2963
708	AMPL000023984	AMPL000023984-35	0	3.84615	100	96.2963
709	AMPL000023984	AMPL000023984-36	0	30.7692	100	96.2963
710	AMPL000023984	AMPL000023984-37	0	7.69231	100	96.2963
711	AMPL000023984	AMPL000023984-38	0	7.69231	100	96.2963
712	AMPL000023984	AMPL000023984-39	0	11.5385	100	96.2963
713	AMPL000023984	AMPL000023984-4	0	3.84615	100	96.2963
714	AMPL000023984	AMPL000023984-40	0	3.84615	100	96.2963
715	AMPL000023984	AMPL000023984-41	66.6667	0	100	96.2963
716	AMPL000023984	AMPL000023984-42	0	3.84615	100	96.2963
717	AMPL000023984	AMPL000023984-43	0	7.69231	100	96.2963
718	AMPL000023984	AMPL000023984-44	0	7.69231	100	96.2963
719	AMPL000023984	AMPL000023984-5	0	7.69231	100	96.2963
720	AMPL000023984	AMPL000023984-6	0	3.84615	100	96.2963
721	AMPL000023984	AMPL000023984-7	0	3.84615	100	96.2963
722	AMPL000023984	AMPL000023984-8	0	7.69231	100	96.2963
723	AMPL000023984	AMPL000023984-9	0	7.69231	100	96.2963
724	AMPL000024175	AMPL000024175-1	0	46.1538	100	92.5926
725	AMPL000024175	AMPL000024175-10	0	3.84615	100	92.5926
726	AMPL000024175	AMPL000024175-11	0	11.5385	100	92.5926
727	AMPL000024175	AMPL000024175-12	0	80.7692	100	92.5926
728	AMPL000024175	AMPL000024175-13	0	7.69231	100	92.5926
729	AMPL000024175	AMPL000024175-14	0	34.6154	100	92.5926
730	AMPL000024175	AMPL000024175-15	0	7.69231	100	92.5926
731	AMPL000024175	AMPL000024175-16	0	26.9231	100	92.5926
732	AMPL000024175	AMPL000024175-2	0	3.84615	100	92.5926
733	AMPL000024175	AMPL000024175-3	0	3.84615	100	92.5926
734	AMPL000024175	AMPL000024175-4	100	34.6154	100	92.5926
735	AMPL000024175	AMPL000024175-5	0	7.69231	100	92.5926
736	AMPL000024175	AMPL000024175-6	0	3.84615	100	92.5926
737	AMPL000024175	AMPL000024175-7	0	3.84615	100	92.5926
738	AMPL000024175	AMPL000024175-8	0	3.84615	100	92.5926
739	AMPL000025647	AMPL000025647-1	0	7.69231	0	88.8889
740	AMPL000025647	AMPL000025647-2	0	42.3077	0	88.8889
741	AMPL000025647	AMPL000025647-3	0	50	0	88.8889
742	AMPL000025647	AMPL000025647-4	0	7.69231	0	88.8889
743	AMPL000026185	AMPL000026185-1	0	61.5385	100	96.2963
744	AMPL000026185	AMPL000026185-12	0	0	100	96.2963
745	AMPL000026185	AMPL000026185-13	0	19.2308	100	96.2963
746	AMPL000026185	AMPL000026185-2	100	11.5385	100	96.2963
747	AMPL000026185	AMPL000026185-4	0	7.69231	100	96.2963
748	AMPL000026185	AMPL000026185-5	0	3.84615	100	96.2963
749	AMPL000026185	AMPL000026185-6	0	3.84615	100	96.2963
750	AMPL000026185	AMPL000026185-7	0	0	100	96.2963
751	AMPL000026185	AMPL000026185-8	0	0	100	96.2963
752	AMPL000026185	AMPL000026185-9	0	19.2308	100	96.2963
753	AMPL000027161	AMPL000027161-2	0	3.84615	100	96.2963
754	AMPL000027161	AMPL000027161-3	0	3.84615	100	96.2963
755	AMPL000027161	AMPL000027161-4	0	19.2308	100	96.2963
756	AMPL000027161	AMPL000027161-5	0	7.69231	100	96.2963
757	AMPL000027161	AMPL000027161-6	0	88.4615	100	96.2963
758	AMPL000027161	AMPL000027161-7	0	23.0769	100	96.2963
759	AMPL000027448	AMPL000027448-1	0	19.2308	100	96.2963
760	AMPL000027448	AMPL000027448-2	0	0	100	96.2963
761	AMPL000027448	AMPL000027448-3	0	3.84615	100	96.2963
762	AMPL000027448	AMPL000027448-4	0	0	100	96.2963
763	AMPL000027448	AMPL000027448-6	0	15.3846	100	96.2963
764	AMPL000027884	AMPL000027884-1	0	3.84615	100	70.3704
765	AMPL000027884	AMPL000027884-3	0	0	100	70.3704
766	AMPL000027884	AMPL000027884-4	0	73.0769	100	70.3704
767	AMPL000028073	AMPL000028073-1	0	3.84615	100	100
768	AMPL000028073	AMPL000028073-10	33.3333	34.6154	100	100
769	AMPL000028073	AMPL000028073-12	0	15.3846	100	100
770	AMPL000028073	AMPL000028073-13	33.3333	0	100	100
771	AMPL000028073	AMPL000028073-14	33.3333	0	100	100
772	AMPL000028073	AMPL000028073-15	0	7.69231	100	100
773	AMPL000028073	AMPL000028073-16	0	11.5385	100	100
774	AMPL000028073	AMPL000028073-17	33.3333	0	100	100
775	AMPL000028073	AMPL000028073-18	0	15.3846	100	100
776	AMPL000028073	AMPL000028073-19	66.6667	3.84615	100	100
777	AMPL000028073	AMPL000028073-2	0	3.84615	100	100
778	AMPL000028073	AMPL000028073-3	0	3.84615	100	100
779	AMPL000028073	AMPL000028073-4	0	3.84615	100	100
780	AMPL000028073	AMPL000028073-5	0	3.84615	100	100
781	AMPL000028073	AMPL000028073-6	0	11.5385	100	100
782	AMPL000028073	AMPL000028073-7	0	3.84615	100	100
783	AMPL000028073	AMPL000028073-8	0	3.84615	100	100
784	AMPL000028073	AMPL000028073-9	0	30.7692	100	100
785	AMPL000028185	AMPL000028185-1	0	7.69231	100	96.2963
786	AMPL000028185	AMPL000028185-10	0	7.69231	100	96.2963
787	AMPL000028185	AMPL000028185-11	0	7.69231	100	96.2963
788	AMPL000028185	AMPL000028185-12	0	11.5385	100	96.2963
789	AMPL000028185	AMPL000028185-13	0	3.84615	100	96.2963
790	AMPL000028185	AMPL000028185-14	0	3.84615	100	96.2963
791	AMPL000028185	AMPL000028185-15	0	3.84615	100	96.2963
792	AMPL000028185	AMPL000028185-16	0	11.5385	100	96.2963
793	AMPL000028185	AMPL000028185-17	0	3.84615	100	96.2963
794	AMPL000028185	AMPL000028185-18	0	15.3846	100	96.2963
795	AMPL000028185	AMPL000028185-19	0	3.84615	100	96.2963
796	AMPL000028185	AMPL000028185-2	0	23.0769	100	96.2963
797	AMPL000028185	AMPL000028185-20	0	3.84615	100	96.2963
798	AMPL000028185	AMPL000028185-21	0	15.3846	100	96.2963
799	AMPL000028185	AMPL000028185-22	0	7.69231	100	96.2963
800	AMPL000028185	AMPL000028185-23	0	3.84615	100	96.2963
801	AMPL000028185	AMPL000028185-24	0	15.3846	100	96.2963
802	AMPL000028185	AMPL000028185-25	0	3.84615	100	96.2963
803	AMPL000028185	AMPL000028185-26	0	3.84615	100	96.2963
804	AMPL000028185	AMPL000028185-27	0	15.3846	100	96.2963
805	AMPL000028185	AMPL000028185-28	0	3.84615	100	96.2963
806	AMPL000028185	AMPL000028185-29	0	11.5385	100	96.2963
807	AMPL000028185	AMPL000028185-3	0	19.2308	100	96.2963
808	AMPL000028185	AMPL000028185-30	0	7.69231	100	96.2963
809	AMPL000028185	AMPL000028185-31	66.6667	0	100	96.2963
810	AMPL000028185	AMPL000028185-4	0	3.84615	100	96.2963
811	AMPL000028185	AMPL000028185-5	0	3.84615	100	96.2963
812	AMPL000028185	AMPL000028185-6	0	19.2308	100	96.2963
813	AMPL000028185	AMPL000028185-7	0	3.84615	100	96.2963
814	AMPL000028185	AMPL000028185-9	0	3.84615	100	96.2963
815	AMPL000028594	AMPL000028594-1	0	7.69231	100	100
816	AMPL000028594	AMPL000028594-10	0	0	100	100
817	AMPL000028594	AMPL000028594-11	0	3.84615	100	100
818	AMPL000028594	AMPL000028594-12	0	3.84615	100	100
819	AMPL000028594	AMPL000028594-13	0	3.84615	100	100
820	AMPL000028594	AMPL000028594-14	0	0	100	100
821	AMPL000028594	AMPL000028594-15	0	11.5385	100	100
822	AMPL000028594	AMPL000028594-3	0	26.9231	100	100
823	AMPL000028594	AMPL000028594-4	0	7.69231	100	100
824	AMPL000028594	AMPL000028594-5	0	46.1538	100	100
825	AMPL000028594	AMPL000028594-6	0	3.84615	100	100
826	AMPL000028594	AMPL000028594-7	0	3.84615	100	100
827	AMPL000028594	AMPL000028594-8	0	0	100	100
828	AMPL000028594	AMPL000028594-9	0	7.69231	100	100
829	AMPL000028602	AMPL000028602-1	0	23.0769	100	96.2963
830	AMPL000028602	AMPL000028602-10	0	3.84615	100	96.2963
831	AMPL000028602	AMPL000028602-11	0	23.0769	100	96.2963
832	AMPL000028602	AMPL000028602-2	0	3.84615	100	96.2963
833	AMPL000028602	AMPL000028602-3	0	3.84615	100	96.2963
834	AMPL000028602	AMPL000028602-4	33.3333	88.4615	100	96.2963
835	AMPL000028602	AMPL000028602-5	66.6667	0	100	96.2963
836	AMPL000028602	AMPL000028602-6	0	7.69231	100	96.2963
837	AMPL000028602	AMPL000028602-7	0	3.84615	100	96.2963
838	AMPL000028602	AMPL000028602-8	0	3.84615	100	96.2963
839	AMPL000028602	AMPL000028602-9	0	3.84615	100	96.2963
840	AMPL000028649	AMPL000028649-1	0	7.69231	100	96.2963
841	AMPL000028649	AMPL000028649-3	0	0	100	96.2963
842	AMPL000028649	AMPL000028649-4	0	3.84615	100	96.2963
843	AMPL000028649	AMPL000028649-5	0	0	100	96.2963
844	AMPL000028649	AMPL000028649-6	0	7.69231	100	96.2963
845	AMPL00002873	AMPL00002873-1	0	15.3846	33.3333	96.2963
846	AMPL00002873	AMPL00002873-10	0	3.84615	33.3333	96.2963
847	AMPL00002873	AMPL00002873-11	0	7.69231	33.3333	96.2963
848	AMPL00002873	AMPL00002873-12	33.3333	0	33.3333	96.2963
849	AMPL00002873	AMPL00002873-2	0	23.0769	33.3333	96.2963
850	AMPL00002873	AMPL00002873-3	0	3.84615	33.3333	96.2963
851	AMPL00002873	AMPL00002873-4	0	34.6154	33.3333	96.2963
852	AMPL00002873	AMPL00002873-5	0	7.69231	33.3333	96.2963
853	AMPL00002873	AMPL00002873-6	0	3.84615	33.3333	96.2963
854	AMPL00002873	AMPL00002873-7	0	84.6154	33.3333	96.2963
855	AMPL00002873	AMPL00002873-8	0	15.3846	33.3333	96.2963
856	AMPL00002873	AMPL00002873-9	0	11.5385	33.3333	96.2963
857	AMPL000029247	AMPL000029247-10	0	3.84615	100	100
858	AMPL000029247	AMPL000029247-11	0	3.84615	100	100
859	AMPL000029247	AMPL000029247-12	0	15.3846	100	100
860	AMPL000029247	AMPL000029247-13	0	88.4615	100	100
861	AMPL000029247	AMPL000029247-14	33.3333	0	100	100
862	AMPL000029247	AMPL000029247-15	0	0	100	100
863	AMPL000029247	AMPL000029247-16	0	3.84615	100	100
864	AMPL000029247	AMPL000029247-2	0	15.3846	100	100
865	AMPL000029247	AMPL000029247-3	0	3.84615	100	100
866	AMPL000029247	AMPL000029247-4	0	19.2308	100	100
867	AMPL000029247	AMPL000029247-5	0	0	100	100
868	AMPL000029247	AMPL000029247-6	0	11.5385	100	100
869	AMPL000029247	AMPL000029247-7	0	3.84615	100	100
870	AMPL000029247	AMPL000029247-8	0	0	100	100
871	AMPL000029247	AMPL000029247-9	0	3.84615	100	100
872	AMPL000029378	AMPL000029378-1	0	38.4615	100	100
873	AMPL000029378	AMPL000029378-10	0	26.9231	100	100
874	AMPL000029378	AMPL000029378-11	0	30.7692	100	100
875	AMPL000029378	AMPL000029378-12	0	0	100	100
876	AMPL000029378	AMPL000029378-13	0	19.2308	100	100
877	AMPL000029378	AMPL000029378-14	0	30.7692	100	100
878	AMPL000029378	AMPL000029378-15	0	19.2308	100	100
879	AMPL000029378	AMPL000029378-17	33.3333	84.6154	100	100
880	AMPL000029378	AMPL000029378-18	0	7.69231	100	100
881	AMPL000029378	AMPL000029378-19	0	3.84615	100	100
882	AMPL000029378	AMPL000029378-2	0	3.84615	100	100
883	AMPL000029378	AMPL000029378-3	0	3.84615	100	100
884	AMPL000029378	AMPL000029378-4	0	23.0769	100	100
885	AMPL000029378	AMPL000029378-5	0	38.4615	100	100
886	AMPL000029378	AMPL000029378-6	0	23.0769	100	100
887	AMPL000029378	AMPL000029378-7	0	0	100	100
888	AMPL000029378	AMPL000029378-8	0	0	100	100
889	AMPL000029378	AMPL000029378-9	0	0	100	100
890	AMPL000029402	AMPL000029402-1	0	3.84615	0	96.2963
891	AMPL000029402	AMPL000029402-2	0	3.84615	0	96.2963
892	AMPL000029402	AMPL000029402-3	0	26.9231	0	96.2963
893	AMPL000029402	AMPL000029402-4	0	84.6154	0	96.2963
894	AMPL000029402	AMPL000029402-5	0	73.0769	0	96.2963
895	AMPL000029477	AMPL000029477-10	0	19.2308	66.6667	100
896	AMPL000029477	AMPL000029477-11	0	0	66.6667	100
897	AMPL000029477	AMPL000029477-12	66.6667	0	66.6667	100
898	AMPL000029477	AMPL000029477-13	0	11.5385	66.6667	100
899	AMPL000029477	AMPL000029477-2	0	3.84615	66.6667	100
900	AMPL000029477	AMPL000029477-3	0	3.84615	66.6667	100
901	AMPL000029477	AMPL000029477-4	0	3.84615	66.6667	100
902	AMPL000029477	AMPL000029477-5	0	3.84615	66.6667	100
903	AMPL000029477	AMPL000029477-6	0	53.8462	66.6667	100
904	AMPL000029477	AMPL000029477-7	0	3.84615	66.6667	100
905	AMPL000029477	AMPL000029477-8	0	0	66.6667	100
906	AMPL000029477	AMPL000029477-9	0	0	66.6667	100
907	AMPL000029526	AMPL000029526-1	0	38.4615	100	96.2963
908	AMPL000029526	AMPL000029526-10	0	11.5385	100	96.2963
909	AMPL000029526	AMPL000029526-11	0	26.9231	100	96.2963
910	AMPL000029526	AMPL000029526-12	0	7.69231	100	96.2963
911	AMPL000029526	AMPL000029526-13	0	0	100	96.2963
912	AMPL000029526	AMPL000029526-14	0	23.0769	100	96.2963
913	AMPL000029526	AMPL000029526-3	0	11.5385	100	96.2963
914	AMPL000029526	AMPL000029526-4	0	23.0769	100	96.2963
915	AMPL000029526	AMPL000029526-5	0	3.84615	100	96.2963
916	AMPL000029526	AMPL000029526-6	0	3.84615	100	96.2963
917	AMPL000029526	AMPL000029526-7	0	19.2308	100	96.2963
918	AMPL000029526	AMPL000029526-8	33.3333	0	100	96.2963
919	AMPL000029526	AMPL000029526-9	0	57.6923	100	96.2963
920	AMPL000029691	AMPL000029691-1	0	7.69231	100	96.2963
921	AMPL000029691	AMPL000029691-10	33.3333	0	100	96.2963
922	AMPL000029691	AMPL000029691-11	100	23.0769	100	96.2963
923	AMPL000029691	AMPL000029691-12	0	15.3846	100	96.2963
924	AMPL000029691	AMPL000029691-13	0	7.69231	100	96.2963
925	AMPL000029691	AMPL000029691-14	0	11.5385	100	96.2963
926	AMPL000029691	AMPL000029691-15	0	7.69231	100	96.2963
927	AMPL000029691	AMPL000029691-17	0	19.2308	100	96.2963
928	AMPL000029691	AMPL000029691-18	33.3333	11.5385	100	96.2963
929	AMPL000029691	AMPL000029691-19	0	7.69231	100	96.2963
930	AMPL000029691	AMPL000029691-2	33.3333	0	100	96.2963
931	AMPL000029691	AMPL000029691-20	0	3.84615	100	96.2963
932	AMPL000029691	AMPL000029691-21	66.6667	7.69231	100	96.2963
933	AMPL000029691	AMPL000029691-22	0	3.84615	100	96.2963
934	AMPL000029691	AMPL000029691-3	0	19.2308	100	96.2963
935	AMPL000029691	AMPL000029691-4	0	19.2308	100	96.2963
936	AMPL000029691	AMPL000029691-5	66.6667	0	100	96.2963
937	AMPL000029691	AMPL000029691-6	0	7.69231	100	96.2963
938	AMPL000029691	AMPL000029691-7	0	11.5385	100	96.2963
939	AMPL000029691	AMPL000029691-8	0	3.84615	100	96.2963
940	AMPL000029691	AMPL000029691-9	0	3.84615	100	96.2963
941	AMPL000029798	AMPL000029798-1	0	11.5385	100	96.2963
942	AMPL000029798	AMPL000029798-2	0	3.84615	100	96.2963
943	AMPL000029798	AMPL000029798-3	0	0	100	96.2963
944	AMPL000029798	AMPL000029798-4	0	3.84615	100	96.2963
945	AMPL000029798	AMPL000029798-5	0	7.69231	100	96.2963
946	AMPL000029861	AMPL000029861-1	0	80.7692	100	100
947	AMPL000029861	AMPL000029861-10	0	15.3846	100	100
948	AMPL000029861	AMPL000029861-11	0	3.84615	100	100
949	AMPL000029861	AMPL000029861-12	0	23.0769	100	100
950	AMPL000029861	AMPL000029861-13	0	69.2308	100	100
951	AMPL000029861	AMPL000029861-14	0	3.84615	100	100
952	AMPL000029861	AMPL000029861-15	0	3.84615	100	100
953	AMPL000029861	AMPL000029861-16	0	11.5385	100	100
954	AMPL000029861	AMPL000029861-17	0	15.3846	100	100
955	AMPL000029861	AMPL000029861-18	0	7.69231	100	100
956	AMPL000029861	AMPL000029861-19	66.6667	0	100	100
957	AMPL000029861	AMPL000029861-2	0	53.8462	100	100
958	AMPL000029861	AMPL000029861-20	66.6667	0	100	100
959	AMPL000029861	AMPL000029861-21	0	38.4615	100	100
960	AMPL000029861	AMPL000029861-22	0	3.84615	100	100
961	AMPL000029861	AMPL000029861-3	0	15.3846	100	100
962	AMPL000029861	AMPL000029861-4	0	0	100	100
963	AMPL000029861	AMPL000029861-5	66.6667	0	100	100
964	AMPL000029861	AMPL000029861-6	33.3333	15.3846	100	100
965	AMPL000029861	AMPL000029861-7	0	3.84615	100	100
966	AMPL000029861	AMPL000029861-8	0	3.84615	100	100
967	AMPL000029861	AMPL000029861-9	0	7.69231	100	100
968	AMPL000029950	AMPL000029950-1	0	0	100	100
969	AMPL000029950	AMPL000029950-3	0	3.84615	100	100
970	AMPL000029950	AMPL000029950-4	0	3.84615	100	100
971	AMPL000029950	AMPL000029950-5	0	3.84615	100	100
972	AMPL000029950	AMPL000029950-7	0	23.0769	100	100
973	AMPL000029968	AMPL000029968-1	0	7.69231	66.6667	59.2593
974	AMPL000029968	AMPL000029968-2	0	11.5385	66.6667	59.2593
975	AMPL000029968	AMPL000029968-3	0	7.69231	66.6667	59.2593
976	AMPL000029968	AMPL000029968-4	0	38.4615	66.6667	59.2593
977	AMPL000029968	AMPL000029968-5	0	3.84615	66.6667	59.2593
978	AMPL000029968	AMPL000029968-6	66.6667	0	66.6667	59.2593
979	AMPL000029968	AMPL000029968-7	0	7.69231	66.6667	59.2593
980	AMPL000030596	AMPL000030596-1	0	3.84615	100	100
981	AMPL000030596	AMPL000030596-10	0	3.84615	100	100
982	AMPL000030596	AMPL000030596-11	0	80.7692	100	100
983	AMPL000030596	AMPL000030596-13	0	15.3846	100	100
984	AMPL000030596	AMPL000030596-14	0	3.84615	100	100
985	AMPL000030596	AMPL000030596-15	33.3333	0	100	100
986	AMPL000030596	AMPL000030596-2	0	7.69231	100	100
987	AMPL000030596	AMPL000030596-3	66.6667	0	100	100
988	AMPL000030596	AMPL000030596-4	0	7.69231	100	100
989	AMPL000030596	AMPL000030596-5	0	11.5385	100	100
990	AMPL000030596	AMPL000030596-6	0	7.69231	100	100
991	AMPL000030596	AMPL000030596-7	0	26.9231	100	100
992	AMPL000030596	AMPL000030596-8	0	57.6923	100	100
993	AMPL000030596	AMPL000030596-9	0	7.69231	100	100
994	AMPL000030890	AMPL000030890-1	0	0	100	96.2963
995	AMPL000030890	AMPL000030890-10	0	3.84615	100	96.2963
996	AMPL000030890	AMPL000030890-11	0	7.69231	100	96.2963
997	AMPL000030890	AMPL000030890-2	0	7.69231	100	96.2963
998	AMPL000030890	AMPL000030890-3	0	3.84615	100	96.2963
999	AMPL000030890	AMPL000030890-4	0	7.69231	100	96.2963
1000	AMPL000030890	AMPL000030890-5	0	7.69231	100	96.2963
1001	AMPL000030890	AMPL000030890-6	0	80.7692	100	96.2963
1002	AMPL000030890	AMPL000030890-7	0	7.69231	100	96.2963
1003	AMPL000030890	AMPL000030890-8	0	0	100	96.2963
1004	AMPL000030890	AMPL000030890-9	0	30.7692	100	96.2963
1005	AMPL000031266	AMPL000031266-1	0	42.3077	100	96.2963
1006	AMPL000031266	AMPL000031266-10	0	88.4615	100	96.2963
1007	AMPL000031266	AMPL000031266-11	0	30.7692	100	96.2963
1008	AMPL000031266	AMPL000031266-12	33.3333	19.2308	100	96.2963
1009	AMPL000031266	AMPL000031266-13	0	57.6923	100	96.2963
1010	AMPL000031266	AMPL000031266-14	0	11.5385	100	96.2963
1011	AMPL000031266	AMPL000031266-15	33.3333	53.8462	100	96.2963
1012	AMPL000031266	AMPL000031266-16	0	3.84615	100	96.2963
1013	AMPL000031266	AMPL000031266-2	0	3.84615	100	96.2963
1014	AMPL000031266	AMPL000031266-3	0	7.69231	100	96.2963
1015	AMPL000031266	AMPL000031266-4	0	19.2308	100	96.2963
1016	AMPL000031266	AMPL000031266-5	100	11.5385	100	96.2963
1017	AMPL000031266	AMPL000031266-6	0	3.84615	100	96.2963
1018	AMPL000031266	AMPL000031266-7	33.3333	15.3846	100	96.2963
1019	AMPL000031266	AMPL000031266-8	66.6667	11.5385	100	96.2963
1020	AMPL000031266	AMPL000031266-9	0	11.5385	100	96.2963
1021	AMPL000031416	AMPL000031416-1	0	15.3846	100	96.2963
1022	AMPL000031416	AMPL000031416-10	0	15.3846	100	96.2963
1023	AMPL000031416	AMPL000031416-11	0	7.69231	100	96.2963
1024	AMPL000031416	AMPL000031416-2	0	3.84615	100	96.2963
1025	AMPL000031416	AMPL000031416-3	0	7.69231	100	96.2963
1026	AMPL000031416	AMPL000031416-4	0	3.84615	100	96.2963
1027	AMPL000031416	AMPL000031416-5	0	57.6923	100	96.2963
1028	AMPL000031416	AMPL000031416-6	0	11.5385	100	96.2963
1029	AMPL000031416	AMPL000031416-7	0	19.2308	100	96.2963
1030	AMPL000031416	AMPL000031416-8	100	53.8462	100	96.2963
1031	AMPL000031416	AMPL000031416-9	0	3.84615	100	96.2963
1032	AMPL000032205	AMPL000032205-10	0	23.0769	100	96.2963
1033	AMPL000032205	AMPL000032205-2	0	3.84615	100	96.2963
1034	AMPL000032205	AMPL000032205-3	0	53.8462	100	96.2963
1035	AMPL000032205	AMPL000032205-4	0	3.84615	100	96.2963
1036	AMPL000032205	AMPL000032205-5	0	34.6154	100	96.2963
1037	AMPL000032205	AMPL000032205-6	0	3.84615	100	96.2963
1038	AMPL000032205	AMPL000032205-7	0	7.69231	100	96.2963
1039	AMPL000032205	AMPL000032205-8	0	3.84615	100	96.2963
1040	AMPL000032205	AMPL000032205-9	0	19.2308	100	96.2963
1041	AMPL000032383	AMPL000032383-1	0	3.84615	100	96.2963
1042	AMPL000032383	AMPL000032383-2	0	3.84615	100	96.2963
1043	AMPL000032383	AMPL000032383-3	0	7.69231	100	96.2963
1044	AMPL000032383	AMPL000032383-4	66.6667	0	100	96.2963
1045	AMPL000032383	AMPL000032383-5	33.3333	0	100	96.2963
1046	AMPL000032383	AMPL000032383-6	0	61.5385	100	96.2963
1047	AMPL000032383	AMPL000032383-7	0	76.9231	100	96.2963
1048	AMPL000032383	AMPL000032383-8	33.3333	0	100	96.2963
1049	AMPL000032442	AMPL000032442-1	0	7.69231	100	100
1050	AMPL000032442	AMPL000032442-10	0	0	100	100
1051	AMPL000032442	AMPL000032442-11	0	61.5385	100	100
1052	AMPL000032442	AMPL000032442-13	0	0	100	100
1053	AMPL000032442	AMPL000032442-2	0	80.7692	100	100
1054	AMPL000032442	AMPL000032442-3	0	3.84615	100	100
1055	AMPL000032442	AMPL000032442-4	0	7.69231	100	100
1056	AMPL000032442	AMPL000032442-5	0	3.84615	100	100
1057	AMPL000032442	AMPL000032442-6	0	46.1538	100	100
1058	AMPL000032442	AMPL000032442-7	0	15.3846	100	100
1059	AMPL000032442	AMPL000032442-8	0	3.84615	100	100
1060	AMPL000032442	AMPL000032442-9	0	34.6154	100	100
1061	AMPL000032734	AMPL000032734-1	0	11.5385	100	92.5926
1062	AMPL000032734	AMPL000032734-2	0	11.5385	100	92.5926
1063	AMPL000032734	AMPL000032734-3	0	3.84615	100	92.5926
1064	AMPL000032734	AMPL000032734-4	0	80.7692	100	92.5926
1065	AMPL000032734	AMPL000032734-5	0	26.9231	100	92.5926
1066	AMPL000032734	AMPL000032734-6	0	0	100	92.5926
1067	AMPL000033319	AMPL000033319-1	100	19.2308	100	96.2963
1068	AMPL000033319	AMPL000033319-10	0	3.84615	100	96.2963
1069	AMPL000033319	AMPL000033319-11	0	3.84615	100	96.2963
1070	AMPL000033319	AMPL000033319-12	66.6667	73.0769	100	96.2963
1071	AMPL000033319	AMPL000033319-13	0	3.84615	100	96.2963
1072	AMPL000033319	AMPL000033319-14	0	23.0769	100	96.2963
1073	AMPL000033319	AMPL000033319-15	0	7.69231	100	96.2963
1074	AMPL000033319	AMPL000033319-16	0	76.9231	100	96.2963
1075	AMPL000033319	AMPL000033319-17	0	7.69231	100	96.2963
1076	AMPL000033319	AMPL000033319-2	33.3333	34.6154	100	96.2963
1077	AMPL000033319	AMPL000033319-3	0	11.5385	100	96.2963
1078	AMPL000033319	AMPL000033319-4	0	3.84615	100	96.2963
1079	AMPL000033319	AMPL000033319-5	0	19.2308	100	96.2963
1080	AMPL000033319	AMPL000033319-6	0	34.6154	100	96.2963
1081	AMPL000033319	AMPL000033319-7	0	11.5385	100	96.2963
1082	AMPL000033319	AMPL000033319-8	0	15.3846	100	96.2963
1083	AMPL000033319	AMPL000033319-9	0	23.0769	100	96.2963
1084	AMPL000033713	AMPL000033713-1	33.3333	0	100	96.2963
1085	AMPL000033713	AMPL000033713-2	33.3333	0	100	96.2963
1086	AMPL000033713	AMPL000033713-3	0	3.84615	100	96.2963
1087	AMPL000033713	AMPL000033713-4	0	0	100	96.2963
1088	AMPL000033713	AMPL000033713-5	0	3.84615	100	96.2963
1089	AMPL000033713	AMPL000033713-7	33.3333	0	100	96.2963
1090	AMPL000033779	AMPL000033779-1	0	30.7692	100	33.3333
1091	AMPL000033779	AMPL000033779-2	0	0	100	33.3333
1092	AMPL000033779	AMPL000033779-4	0	3.84615	100	33.3333
1093	AMPL000033971	AMPL000033971-1	0	3.84615	66.6667	96.2963
1094	AMPL000033971	AMPL000033971-10	33.3333	0	66.6667	96.2963
1095	AMPL000033971	AMPL000033971-11	0	3.84615	66.6667	96.2963
1096	AMPL000033971	AMPL000033971-12	0	26.9231	66.6667	96.2963
1097	AMPL000033971	AMPL000033971-13	0	7.69231	66.6667	96.2963
1098	AMPL000033971	AMPL000033971-14	0	11.5385	66.6667	96.2963
1099	AMPL000033971	AMPL000033971-15	0	3.84615	66.6667	96.2963
1100	AMPL000033971	AMPL000033971-16	0	3.84615	66.6667	96.2963
1101	AMPL000033971	AMPL000033971-17	0	7.69231	66.6667	96.2963
1102	AMPL000033971	AMPL000033971-18	0	7.69231	66.6667	96.2963
1103	AMPL000033971	AMPL000033971-19	33.3333	0	66.6667	96.2963
1104	AMPL000033971	AMPL000033971-2	0	26.9231	66.6667	96.2963
1105	AMPL000033971	AMPL000033971-3	0	19.2308	66.6667	96.2963
1106	AMPL000033971	AMPL000033971-4	0	3.84615	66.6667	96.2963
1107	AMPL000033971	AMPL000033971-5	0	7.69231	66.6667	96.2963
1108	AMPL000033971	AMPL000033971-6	0	3.84615	66.6667	96.2963
1109	AMPL000033971	AMPL000033971-7	0	15.3846	66.6667	96.2963
1110	AMPL000033971	AMPL000033971-8	0	7.69231	66.6667	96.2963
1111	AMPL000033971	AMPL000033971-9	0	15.3846	66.6667	96.2963
1112	AMPL000034009	AMPL000034009-1	0	3.84615	100	85.1852
1113	AMPL000034009	AMPL000034009-10	0	7.69231	100	85.1852
1114	AMPL000034009	AMPL000034009-11	33.3333	0	100	85.1852
1115	AMPL000034009	AMPL000034009-12	66.6667	0	100	85.1852
1116	AMPL000034009	AMPL000034009-13	0	11.5385	100	85.1852
1117	AMPL000034009	AMPL000034009-14	0	19.2308	100	85.1852
1118	AMPL000034009	AMPL000034009-15	33.3333	0	100	85.1852
1119	AMPL000034009	AMPL000034009-16	0	15.3846	100	85.1852
1120	AMPL000034009	AMPL000034009-17	0	3.84615	100	85.1852
1121	AMPL000034009	AMPL000034009-18	33.3333	3.84615	100	85.1852
1122	AMPL000034009	AMPL000034009-19	0	3.84615	100	85.1852
1123	AMPL000034009	AMPL000034009-2	0	3.84615	100	85.1852
1124	AMPL000034009	AMPL000034009-20	66.6667	0	100	85.1852
1125	AMPL000034009	AMPL000034009-21	0	50	100	85.1852
1126	AMPL000034009	AMPL000034009-22	0	15.3846	100	85.1852
1127	AMPL000034009	AMPL000034009-3	0	19.2308	100	85.1852
1128	AMPL000034009	AMPL000034009-4	0	3.84615	100	85.1852
1129	AMPL000034009	AMPL000034009-5	0	3.84615	100	85.1852
1130	AMPL000034009	AMPL000034009-6	0	3.84615	100	85.1852
1131	AMPL000034009	AMPL000034009-7	0	7.69231	100	85.1852
1132	AMPL000034009	AMPL000034009-8	0	3.84615	100	85.1852
1133	AMPL000034009	AMPL000034009-9	0	3.84615	100	85.1852
1134	AMPL000034039	AMPL000034039-1	0	11.5385	100	100
1135	AMPL000034039	AMPL000034039-10	0	3.84615	100	100
1136	AMPL000034039	AMPL000034039-11	0	23.0769	100	100
1137	AMPL000034039	AMPL000034039-12	0	3.84615	100	100
1138	AMPL000034039	AMPL000034039-13	0	23.0769	100	100
1139	AMPL000034039	AMPL000034039-14	0	3.84615	100	100
1140	AMPL000034039	AMPL000034039-15	0	11.5385	100	100
1141	AMPL000034039	AMPL000034039-16	33.3333	0	100	100
1142	AMPL000034039	AMPL000034039-17	0	3.84615	100	100
1143	AMPL000034039	AMPL000034039-18	0	7.69231	100	100
1144	AMPL000034039	AMPL000034039-19	0	0	100	100
1145	AMPL000034039	AMPL000034039-2	0	11.5385	100	100
1146	AMPL000034039	AMPL000034039-20	0	3.84615	100	100
1147	AMPL000034039	AMPL000034039-21	0	3.84615	100	100
1148	AMPL000034039	AMPL000034039-22	0	3.84615	100	100
1149	AMPL000034039	AMPL000034039-23	33.3333	53.8462	100	100
1150	AMPL000034039	AMPL000034039-24	0	53.8462	100	100
1151	AMPL000034039	AMPL000034039-25	0	3.84615	100	100
1152	AMPL000034039	AMPL000034039-26	0	61.5385	100	100
1153	AMPL000034039	AMPL000034039-27	0	3.84615	100	100
1154	AMPL000034039	AMPL000034039-28	0	7.69231	100	100
1155	AMPL000034039	AMPL000034039-29	0	19.2308	100	100
1156	AMPL000034039	AMPL000034039-3	0	3.84615	100	100
1157	AMPL000034039	AMPL000034039-30	33.3333	0	100	100
1158	AMPL000034039	AMPL000034039-31	0	3.84615	100	100
1159	AMPL000034039	AMPL000034039-32	0	15.3846	100	100
1160	AMPL000034039	AMPL000034039-4	0	3.84615	100	100
1161	AMPL000034039	AMPL000034039-5	0	11.5385	100	100
1162	AMPL000034039	AMPL000034039-6	0	3.84615	100	100
1163	AMPL000034039	AMPL000034039-7	0	19.2308	100	100
1164	AMPL000034039	AMPL000034039-8	66.6667	0	100	100
1165	AMPL000034039	AMPL000034039-9	0	26.9231	100	100
1166	AMPL000034346	AMPL000034346-1	0	0	100	100
1167	AMPL000034346	AMPL000034346-3	0	84.6154	100	100
1168	AMPL000034346	AMPL000034346-4	0	61.5385	100	100
1169	AMPL000034346	AMPL000034346-5	0	0	100	100
1170	AMPL000034346	AMPL000034346-6	0	0	100	100
1171	AMPL000034346	AMPL000034346-7	0	0	100	100
1172	AMPL000034346	AMPL000034346-8	0	11.5385	100	100
1173	AMPL000034346	AMPL000034346-9	0	3.84615	100	100
1174	AMPL000034708	AMPL000034708-1	0	7.69231	100	96.2963
1175	AMPL000034708	AMPL000034708-2	0	26.9231	100	96.2963
1176	AMPL000034708	AMPL000034708-3	0	84.6154	100	96.2963
1177	AMPL000034708	AMPL000034708-4	0	0	100	96.2963
1178	AMPL000034708	AMPL000034708-5	0	34.6154	100	96.2963
1179	AMPL000034982	AMPL000034982-2	66.6667	0	100	96.2963
1180	AMPL000034982	AMPL000034982-3	0	0	100	96.2963
1181	AMPL000034982	AMPL000034982-4	0	0	100	96.2963
1182	AMPL000034982	AMPL000034982-5	33.3333	0	100	96.2963
1183	AMPL000034982	AMPL000034982-6	0	3.84615	100	96.2963
1184	AMPL000034982	AMPL000034982-7	0	3.84615	100	96.2963
1185	AMPL000035805	AMPL000035805-1	0	7.69231	100	96.2963
1186	AMPL000035805	AMPL000035805-10	0	7.69231	100	96.2963
1187	AMPL000035805	AMPL000035805-11	66.6667	7.69231	100	96.2963
1188	AMPL000035805	AMPL000035805-12	0	7.69231	100	96.2963
1189	AMPL000035805	AMPL000035805-13	0	7.69231	100	96.2963
1190	AMPL000035805	AMPL000035805-14	0	3.84615	100	96.2963
1191	AMPL000035805	AMPL000035805-15	0	3.84615	100	96.2963
1192	AMPL000035805	AMPL000035805-16	0	3.84615	100	96.2963
1193	AMPL000035805	AMPL000035805-17	0	3.84615	100	96.2963
1194	AMPL000035805	AMPL000035805-18	0	7.69231	100	96.2963
1195	AMPL000035805	AMPL000035805-19	0	30.7692	100	96.2963
1196	AMPL000035805	AMPL000035805-2	0	3.84615	100	96.2963
1197	AMPL000035805	AMPL000035805-20	0	3.84615	100	96.2963
1198	AMPL000035805	AMPL000035805-21	0	19.2308	100	96.2963
1199	AMPL000035805	AMPL000035805-22	0	3.84615	100	96.2963
1200	AMPL000035805	AMPL000035805-23	66.6667	11.5385	100	96.2963
1201	AMPL000035805	AMPL000035805-24	66.6667	0	100	96.2963
1202	AMPL000035805	AMPL000035805-25	0	3.84615	100	96.2963
1203	AMPL000035805	AMPL000035805-26	0	23.0769	100	96.2963
1204	AMPL000035805	AMPL000035805-27	0	3.84615	100	96.2963
1205	AMPL000035805	AMPL000035805-28	0	11.5385	100	96.2963
1206	AMPL000035805	AMPL000035805-29	0	3.84615	100	96.2963
1207	AMPL000035805	AMPL000035805-3	0	11.5385	100	96.2963
1208	AMPL000035805	AMPL000035805-30	0	73.0769	100	96.2963
1209	AMPL000035805	AMPL000035805-4	0	3.84615	100	96.2963
1210	AMPL000035805	AMPL000035805-5	0	3.84615	100	96.2963
1211	AMPL000035805	AMPL000035805-6	0	34.6154	100	96.2963
1212	AMPL000035805	AMPL000035805-7	66.6667	0	100	96.2963
1213	AMPL000035805	AMPL000035805-8	0	7.69231	100	96.2963
1214	AMPL000035805	AMPL000035805-9	0	7.69231	100	96.2963
1215	AMPL000036294	AMPL000036294-1	0	7.69231	100	96.2963
1216	AMPL000036294	AMPL000036294-10	0	11.5385	100	96.2963
1217	AMPL000036294	AMPL000036294-11	0	0	100	96.2963
1218	AMPL000036294	AMPL000036294-3	0	3.84615	100	96.2963
1219	AMPL000036294	AMPL000036294-4	0	0	100	96.2963
1220	AMPL000036294	AMPL000036294-5	0	3.84615	100	96.2963
1221	AMPL000036294	AMPL000036294-6	0	23.0769	100	96.2963
1222	AMPL000036294	AMPL000036294-7	0	3.84615	100	96.2963
1223	AMPL000036294	AMPL000036294-8	0	0	100	96.2963
1224	AMPL00003818	AMPL00003818-10	0	11.5385	100	100
1225	AMPL00003818	AMPL00003818-11	0	46.1538	100	100
1226	AMPL00003818	AMPL00003818-12	0	30.7692	100	100
1227	AMPL00003818	AMPL00003818-13	0	46.1538	100	100
1228	AMPL00003818	AMPL00003818-14	33.3333	0	100	100
1229	AMPL00003818	AMPL00003818-15	0	3.84615	100	100
1230	AMPL00003818	AMPL00003818-16	0	3.84615	100	100
1231	AMPL00003818	AMPL00003818-17	0	23.0769	100	100
1232	AMPL00003818	AMPL00003818-18	0	19.2308	100	100
1233	AMPL00003818	AMPL00003818-19	0	3.84615	100	100
1234	AMPL00003818	AMPL00003818-2	0	0	100	100
1235	AMPL00003818	AMPL00003818-20	0	3.84615	100	100
1236	AMPL00003818	AMPL00003818-21	0	19.2308	100	100
1237	AMPL00003818	AMPL00003818-22	0	0	100	100
1238	AMPL00003818	AMPL00003818-23	0	11.5385	100	100
1239	AMPL00003818	AMPL00003818-24	0	3.84615	100	100
1240	AMPL00003818	AMPL00003818-25	66.6667	15.3846	100	100
1241	AMPL00003818	AMPL00003818-26	0	11.5385	100	100
1242	AMPL00003818	AMPL00003818-27	0	3.84615	100	100
1243	AMPL00003818	AMPL00003818-28	66.6667	0	100	100
1244	AMPL00003818	AMPL00003818-29	0	7.69231	100	100
1245	AMPL00003818	AMPL00003818-3	66.6667	0	100	100
1246	AMPL00003818	AMPL00003818-30	0	15.3846	100	100
1247	AMPL00003818	AMPL00003818-31	0	19.2308	100	100
1248	AMPL00003818	AMPL00003818-32	0	0	100	100
1249	AMPL00003818	AMPL00003818-33	0	3.84615	100	100
1250	AMPL00003818	AMPL00003818-34	0	3.84615	100	100
1251	AMPL00003818	AMPL00003818-35	0	15.3846	100	100
1252	AMPL00003818	AMPL00003818-36	0	3.84615	100	100
1253	AMPL00003818	AMPL00003818-37	0	3.84615	100	100
1254	AMPL00003818	AMPL00003818-38	0	61.5385	100	100
1255	AMPL00003818	AMPL00003818-39	33.3333	0	100	100
1256	AMPL00003818	AMPL00003818-4	0	0	100	100
1257	AMPL00003818	AMPL00003818-40	0	23.0769	100	100
1258	AMPL00003818	AMPL00003818-41	0	11.5385	100	100
1259	AMPL00003818	AMPL00003818-42	0	3.84615	100	100
1260	AMPL00003818	AMPL00003818-43	0	3.84615	100	100
1261	AMPL00003818	AMPL00003818-44	0	0	100	100
1262	AMPL00003818	AMPL00003818-5	0	0	100	100
1263	AMPL00003818	AMPL00003818-6	0	7.69231	100	100
1264	AMPL00003818	AMPL00003818-7	0	3.84615	100	100
1265	AMPL00003818	AMPL00003818-8	0	3.84615	100	100
1266	AMPL00003818	AMPL00003818-9	0	11.5385	100	100
1267	AMPL000038812	AMPL000038812-1	0	34.6154	100	66.6667
1268	AMPL000038812	AMPL000038812-2	33.3333	0	100	66.6667
1269	AMPL000038812	AMPL000038812-3	0	19.2308	100	66.6667
1270	AMPL000038812	AMPL000038812-4	66.6667	30.7692	100	66.6667
1271	AMPL00003922	AMPL00003922-1	0	3.84615	0	7.40741
1272	AMPL00003922	AMPL00003922-2	0	7.69231	0	7.40741
1273	AMPL000040222	AMPL000040222-1	33.3333	19.2308	100	96.2963
1274	AMPL000040222	AMPL000040222-10	0	19.2308	100	96.2963
1275	AMPL000040222	AMPL000040222-11	0	3.84615	100	96.2963
1276	AMPL000040222	AMPL000040222-12	66.6667	26.9231	100	96.2963
1277	AMPL000040222	AMPL000040222-2	0	53.8462	100	96.2963
1278	AMPL000040222	AMPL000040222-3	0	69.2308	100	96.2963
1279	AMPL000040222	AMPL000040222-4	33.3333	0	100	96.2963
1280	AMPL000040222	AMPL000040222-5	33.3333	0	100	96.2963
1281	AMPL000040222	AMPL000040222-6	100	19.2308	100	96.2963
1282	AMPL000040222	AMPL000040222-7	0	11.5385	100	96.2963
1283	AMPL000040222	AMPL000040222-8	0	69.2308	100	96.2963
1284	AMPL000040222	AMPL000040222-9	0	3.84615	100	96.2963
1285	AMPL000040779	AMPL000040779-1	0	3.84615	100	96.2963
1286	AMPL000040779	AMPL000040779-10	0	23.0769	100	96.2963
1287	AMPL000040779	AMPL000040779-11	0	7.69231	100	96.2963
1288	AMPL000040779	AMPL000040779-12	0	3.84615	100	96.2963
1289	AMPL000040779	AMPL000040779-13	33.3333	0	100	96.2963
1290	AMPL000040779	AMPL000040779-14	100	65.3846	100	96.2963
1291	AMPL000040779	AMPL000040779-15	0	3.84615	100	96.2963
1292	AMPL000040779	AMPL000040779-16	0	11.5385	100	96.2963
1293	AMPL000040779	AMPL000040779-17	0	3.84615	100	96.2963
1294	AMPL000040779	AMPL000040779-18	0	3.84615	100	96.2963
1295	AMPL000040779	AMPL000040779-19	0	3.84615	100	96.2963
1296	AMPL000040779	AMPL000040779-2	0	7.69231	100	96.2963
1297	AMPL000040779	AMPL000040779-20	0	3.84615	100	96.2963
1298	AMPL000040779	AMPL000040779-21	0	3.84615	100	96.2963
1299	AMPL000040779	AMPL000040779-22	0	3.84615	100	96.2963
1300	AMPL000040779	AMPL000040779-23	0	19.2308	100	96.2963
1301	AMPL000040779	AMPL000040779-24	0	11.5385	100	96.2963
1302	AMPL000040779	AMPL000040779-25	0	34.6154	100	96.2963
1303	AMPL000040779	AMPL000040779-26	0	3.84615	100	96.2963
1304	AMPL000040779	AMPL000040779-27	0	7.69231	100	96.2963
1305	AMPL000040779	AMPL000040779-28	0	3.84615	100	96.2963
1306	AMPL000040779	AMPL000040779-29	0	3.84615	100	96.2963
1307	AMPL000040779	AMPL000040779-3	33.3333	15.3846	100	96.2963
1308	AMPL000040779	AMPL000040779-30	0	80.7692	100	96.2963
1309	AMPL000040779	AMPL000040779-31	0	3.84615	100	96.2963
1310	AMPL000040779	AMPL000040779-32	0	3.84615	100	96.2963
1311	AMPL000040779	AMPL000040779-33	0	11.5385	100	96.2963
1312	AMPL000040779	AMPL000040779-4	0	23.0769	100	96.2963
1313	AMPL000040779	AMPL000040779-5	0	11.5385	100	96.2963
1314	AMPL000040779	AMPL000040779-6	0	7.69231	100	96.2963
1315	AMPL000040779	AMPL000040779-7	0	3.84615	100	96.2963
1316	AMPL000040779	AMPL000040779-8	0	3.84615	100	96.2963
1317	AMPL000040779	AMPL000040779-9	0	7.69231	100	96.2963
1318	AMPL000041464	AMPL000041464-1	0	3.84615	100	96.2963
1319	AMPL000041464	AMPL000041464-11	0	7.69231	100	96.2963
1320	AMPL000041464	AMPL000041464-12	0	80.7692	100	96.2963
1321	AMPL000041464	AMPL000041464-13	0	0	100	96.2963
1322	AMPL000041464	AMPL000041464-14	0	0	100	96.2963
1323	AMPL000041464	AMPL000041464-15	0	15.3846	100	96.2963
1324	AMPL000041464	AMPL000041464-16	0	30.7692	100	96.2963
1325	AMPL000041464	AMPL000041464-17	0	3.84615	100	96.2963
1326	AMPL000041464	AMPL000041464-18	0	0	100	96.2963
1327	AMPL000041464	AMPL000041464-19	0	7.69231	100	96.2963
1328	AMPL000041464	AMPL000041464-2	0	88.4615	100	96.2963
1329	AMPL000041464	AMPL000041464-20	0	3.84615	100	96.2963
1330	AMPL000041464	AMPL000041464-3	0	0	100	96.2963
1331	AMPL000041464	AMPL000041464-4	33.3333	3.84615	100	96.2963
1332	AMPL000041464	AMPL000041464-5	0	3.84615	100	96.2963
1333	AMPL000041464	AMPL000041464-6	0	15.3846	100	96.2963
1334	AMPL000041464	AMPL000041464-7	0	19.2308	100	96.2963
1335	AMPL000041464	AMPL000041464-8	0	7.69231	100	96.2963
1336	AMPL000041464	AMPL000041464-9	0	3.84615	100	96.2963
1337	AMPL000041467	AMPL000041467-1	0	7.69231	100	96.2963
1338	AMPL000041467	AMPL000041467-10	0	3.84615	100	96.2963
1339	AMPL000041467	AMPL000041467-11	0	7.69231	100	96.2963
1340	AMPL000041467	AMPL000041467-12	0	3.84615	100	96.2963
1341	AMPL000041467	AMPL000041467-13	0	15.3846	100	96.2963
1342	AMPL000041467	AMPL000041467-14	0	19.2308	100	96.2963
1343	AMPL000041467	AMPL000041467-15	0	3.84615	100	96.2963
1344	AMPL000041467	AMPL000041467-16	0	50	100	96.2963
1345	AMPL000041467	AMPL000041467-17	0	11.5385	100	96.2963
1346	AMPL000041467	AMPL000041467-18	66.6667	0	100	96.2963
1347	AMPL000041467	AMPL000041467-19	0	3.84615	100	96.2963
1348	AMPL000041467	AMPL000041467-2	0	3.84615	100	96.2963
1349	AMPL000041467	AMPL000041467-20	0	3.84615	100	96.2963
1350	AMPL000041467	AMPL000041467-21	0	3.84615	100	96.2963
1351	AMPL000041467	AMPL000041467-22	0	15.3846	100	96.2963
1352	AMPL000041467	AMPL000041467-23	0	26.9231	100	96.2963
1353	AMPL000041467	AMPL000041467-3	0	46.1538	100	96.2963
1354	AMPL000041467	AMPL000041467-4	33.3333	34.6154	100	96.2963
1355	AMPL000041467	AMPL000041467-6	0	19.2308	100	96.2963
1356	AMPL000041467	AMPL000041467-7	0	0	100	96.2963
1357	AMPL000041467	AMPL000041467-8	33.3333	46.1538	100	96.2963
1358	AMPL000041467	AMPL000041467-9	0	26.9231	100	96.2963
1359	AMPL000041673	AMPL000041673-1	33.3333	0	100	96.2963
1360	AMPL000041673	AMPL000041673-10	0	61.5385	100	96.2963
1361	AMPL000041673	AMPL000041673-11	66.6667	53.8462	100	96.2963
1362	AMPL000041673	AMPL000041673-12	0	3.84615	100	96.2963
1363	AMPL000041673	AMPL000041673-13	0	3.84615	100	96.2963
1364	AMPL000041673	AMPL000041673-14	0	11.5385	100	96.2963
1365	AMPL000041673	AMPL000041673-15	0	7.69231	100	96.2963
1366	AMPL000041673	AMPL000041673-16	0	61.5385	100	96.2963
1367	AMPL000041673	AMPL000041673-2	66.6667	0	100	96.2963
1368	AMPL000041673	AMPL000041673-3	0	7.69231	100	96.2963
1369	AMPL000041673	AMPL000041673-4	0	11.5385	100	96.2963
1370	AMPL000041673	AMPL000041673-5	0	3.84615	100	96.2963
1371	AMPL000041673	AMPL000041673-6	0	7.69231	100	96.2963
1372	AMPL000041673	AMPL000041673-7	0	3.84615	100	96.2963
1373	AMPL000041673	AMPL000041673-8	66.6667	0	100	96.2963
1374	AMPL000041673	AMPL000041673-9	0	34.6154	100	96.2963
1375	AMPL000042874	AMPL000042874-1	66.6667	7.69231	100	96.2963
1376	AMPL000042874	AMPL000042874-10	0	7.69231	100	96.2963
1377	AMPL000042874	AMPL000042874-11	0	26.9231	100	96.2963
1378	AMPL000042874	AMPL000042874-12	0	3.84615	100	96.2963
1379	AMPL000042874	AMPL000042874-13	0	3.84615	100	96.2963
1380	AMPL000042874	AMPL000042874-14	33.3333	26.9231	100	96.2963
1381	AMPL000042874	AMPL000042874-15	0	3.84615	100	96.2963
1382	AMPL000042874	AMPL000042874-16	0	3.84615	100	96.2963
1383	AMPL000042874	AMPL000042874-17	0	7.69231	100	96.2963
1384	AMPL000042874	AMPL000042874-18	33.3333	7.69231	100	96.2963
1385	AMPL000042874	AMPL000042874-19	66.6667	0	100	96.2963
1386	AMPL000042874	AMPL000042874-2	0	26.9231	100	96.2963
1387	AMPL000042874	AMPL000042874-20	0	23.0769	100	96.2963
1388	AMPL000042874	AMPL000042874-21	0	26.9231	100	96.2963
1389	AMPL000042874	AMPL000042874-22	33.3333	0	100	96.2963
1390	AMPL000042874	AMPL000042874-23	0	7.69231	100	96.2963
1391	AMPL000042874	AMPL000042874-24	0	3.84615	100	96.2963
1392	AMPL000042874	AMPL000042874-25	0	7.69231	100	96.2963
1393	AMPL000042874	AMPL000042874-26	0	3.84615	100	96.2963
1394	AMPL000042874	AMPL000042874-3	0	42.3077	100	96.2963
1395	AMPL000042874	AMPL000042874-4	0	50	100	96.2963
1396	AMPL000042874	AMPL000042874-5	0	7.69231	100	96.2963
1397	AMPL000042874	AMPL000042874-6	0	3.84615	100	96.2963
1398	AMPL000042874	AMPL000042874-7	0	11.5385	100	96.2963
1399	AMPL000042874	AMPL000042874-8	0	3.84615	100	96.2963
1400	AMPL000042874	AMPL000042874-9	0	3.84615	100	96.2963
1401	AMPL000042930	AMPL000042930-1	0	7.69231	100	100
1402	AMPL000042930	AMPL000042930-10	0	61.5385	100	100
1403	AMPL000042930	AMPL000042930-11	66.6667	0	100	100
1404	AMPL000042930	AMPL000042930-12	0	3.84615	100	100
1405	AMPL000042930	AMPL000042930-14	0	7.69231	100	100
1406	AMPL000042930	AMPL000042930-15	0	88.4615	100	100
1407	AMPL000042930	AMPL000042930-16	0	0	100	100
1408	AMPL000042930	AMPL000042930-17	0	3.84615	100	100
1409	AMPL000042930	AMPL000042930-2	0	3.84615	100	100
1410	AMPL000042930	AMPL000042930-3	0	0	100	100
1411	AMPL000042930	AMPL000042930-4	0	15.3846	100	100
1412	AMPL000042930	AMPL000042930-5	0	7.69231	100	100
1413	AMPL000042930	AMPL000042930-6	0	7.69231	100	100
1414	AMPL000042930	AMPL000042930-7	0	3.84615	100	100
1415	AMPL000042930	AMPL000042930-8	0	11.5385	100	100
1416	AMPL000042930	AMPL000042930-9	0	0	100	100
1417	AMPL000044314	AMPL000044314-2	0	11.5385	100	92.5926
1418	AMPL000044314	AMPL000044314-3	0	3.84615	100	92.5926
1419	AMPL000044314	AMPL000044314-5	0	3.84615	100	92.5926
1420	AMPL000044314	AMPL000044314-6	0	0	100	92.5926
1421	AMPL000044314	AMPL000044314-7	0	0	100	92.5926
1422	AMPL000044624	AMPL000044624-10	0	0	100	96.2963
1423	AMPL000044624	AMPL000044624-11	0	7.69231	100	96.2963
1424	AMPL000044624	AMPL000044624-12	0	3.84615	100	96.2963
1425	AMPL000044624	AMPL000044624-14	0	0	100	96.2963
1426	AMPL000044624	AMPL000044624-15	33.3333	0	100	96.2963
1427	AMPL000044624	AMPL000044624-16	0	15.3846	100	96.2963
1428	AMPL000044624	AMPL000044624-18	0	0	100	96.2963
1429	AMPL000044624	AMPL000044624-19	0	3.84615	100	96.2963
1430	AMPL000044624	AMPL000044624-2	0	3.84615	100	96.2963
1431	AMPL000044624	AMPL000044624-20	0	3.84615	100	96.2963
1432	AMPL000044624	AMPL000044624-21	66.6667	0	100	96.2963
1433	AMPL000044624	AMPL000044624-22	0	0	100	96.2963
1434	AMPL000044624	AMPL000044624-23	0	0	100	96.2963
1435	AMPL000044624	AMPL000044624-24	0	7.69231	100	96.2963
1436	AMPL000044624	AMPL000044624-25	0	23.0769	100	96.2963
1437	AMPL000044624	AMPL000044624-26	0	3.84615	100	96.2963
1438	AMPL000044624	AMPL000044624-27	0	0	100	96.2963
1439	AMPL000044624	AMPL000044624-28	0	11.5385	100	96.2963
1440	AMPL000044624	AMPL000044624-29	0	3.84615	100	96.2963
1441	AMPL000044624	AMPL000044624-3	0	15.3846	100	96.2963
1442	AMPL000044624	AMPL000044624-4	0	19.2308	100	96.2963
1443	AMPL000044624	AMPL000044624-6	0	15.3846	100	96.2963
1444	AMPL000044624	AMPL000044624-7	0	50	100	96.2963
1445	AMPL000044624	AMPL000044624-8	0	0	100	96.2963
1446	AMPL000044624	AMPL000044624-9	0	50	100	96.2963
1447	AMPL000045047	AMPL000045047-1	0	0	100	100
1448	AMPL000045047	AMPL000045047-10	33.3333	0	100	100
1449	AMPL000045047	AMPL000045047-11	0	7.69231	100	100
1450	AMPL000045047	AMPL000045047-12	0	3.84615	100	100
1451	AMPL000045047	AMPL000045047-13	0	15.3846	100	100
1452	AMPL000045047	AMPL000045047-14	33.3333	7.69231	100	100
1453	AMPL000045047	AMPL000045047-15	0	30.7692	100	100
1454	AMPL000045047	AMPL000045047-16	0	3.84615	100	100
1455	AMPL000045047	AMPL000045047-17	0	19.2308	100	100
1456	AMPL000045047	AMPL000045047-18	0	3.84615	100	100
1457	AMPL000045047	AMPL000045047-19	0	3.84615	100	100
1458	AMPL000045047	AMPL000045047-2	0	3.84615	100	100
1459	AMPL000045047	AMPL000045047-20	0	3.84615	100	100
1460	AMPL000045047	AMPL000045047-21	0	15.3846	100	100
1461	AMPL000045047	AMPL000045047-22	0	80.7692	100	100
1462	AMPL000045047	AMPL000045047-3	0	3.84615	100	100
1463	AMPL000045047	AMPL000045047-4	0	3.84615	100	100
1464	AMPL000045047	AMPL000045047-5	0	7.69231	100	100
1465	AMPL000045047	AMPL000045047-7	0	3.84615	100	100
1466	AMPL000045047	AMPL000045047-8	66.6667	88.4615	100	100
1467	AMPL000045047	AMPL000045047-9	0	0	100	100
1468	AMPL000045286	AMPL000045286-1	0	3.84615	100	96.2963
1469	AMPL000045286	AMPL000045286-10	33.3333	0	100	96.2963
1470	AMPL000045286	AMPL000045286-11	0	11.5385	100	96.2963
1471	AMPL000045286	AMPL000045286-12	0	3.84615	100	96.2963
1472	AMPL000045286	AMPL000045286-13	0	34.6154	100	96.2963
1473	AMPL000045286	AMPL000045286-14	0	0	100	96.2963
1474	AMPL000045286	AMPL000045286-16	0	3.84615	100	96.2963
1475	AMPL000045286	AMPL000045286-17	0	3.84615	100	96.2963
1476	AMPL000045286	AMPL000045286-18	0	7.69231	100	96.2963
1477	AMPL000045286	AMPL000045286-19	0	0	100	96.2963
1478	AMPL000045286	AMPL000045286-2	0	3.84615	100	96.2963
1479	AMPL000045286	AMPL000045286-3	66.6667	0	100	96.2963
1480	AMPL000045286	AMPL000045286-4	0	11.5385	100	96.2963
1481	AMPL000045286	AMPL000045286-5	0	34.6154	100	96.2963
1482	AMPL000045286	AMPL000045286-6	0	7.69231	100	96.2963
1483	AMPL000045286	AMPL000045286-7	0	3.84615	100	96.2963
1484	AMPL000045286	AMPL000045286-8	0	3.84615	100	96.2963
1485	AMPL000045286	AMPL000045286-9	0	3.84615	100	96.2963
1486	AMPL000045771	AMPL000045771-2	0	0	100	100
1487	AMPL000045771	AMPL000045771-3	0	3.84615	100	100
1488	AMPL000045771	AMPL000045771-4	0	3.84615	100	100
1489	AMPL000045771	AMPL000045771-5	0	3.84615	100	100
1490	AMPL000045771	AMPL000045771-6	100	19.2308	100	100
1491	AMPL000045771	AMPL000045771-7	0	3.84615	100	100
1492	AMPL00004578	AMPL00004578-1	66.6667	0	100	96.2963
1493	AMPL00004578	AMPL00004578-2	33.3333	0	100	96.2963
1494	AMPL00004578	AMPL00004578-5	0	11.5385	100	96.2963
1495	AMPL00004578	AMPL00004578-6	0	0	100	96.2963
1496	AMPL000046014	AMPL000046014-1	0	3.84615	100	100
1497	AMPL000046014	AMPL000046014-10	33.3333	0	100	100
1498	AMPL000046014	AMPL000046014-11	0	11.5385	100	100
1499	AMPL000046014	AMPL000046014-12	0	11.5385	100	100
1500	AMPL000046014	AMPL000046014-13	0	7.69231	100	100
1501	AMPL000046014	AMPL000046014-14	0	3.84615	100	100
1502	AMPL000046014	AMPL000046014-15	0	3.84615	100	100
1503	AMPL000046014	AMPL000046014-16	0	34.6154	100	100
1504	AMPL000046014	AMPL000046014-17	0	7.69231	100	100
1505	AMPL000046014	AMPL000046014-18	0	42.3077	100	100
1506	AMPL000046014	AMPL000046014-19	0	3.84615	100	100
1507	AMPL000046014	AMPL000046014-2	0	3.84615	100	100
1508	AMPL000046014	AMPL000046014-20	0	7.69231	100	100
1509	AMPL000046014	AMPL000046014-21	33.3333	0	100	100
1510	AMPL000046014	AMPL000046014-22	0	3.84615	100	100
1511	AMPL000046014	AMPL000046014-23	66.6667	3.84615	100	100
1512	AMPL000046014	AMPL000046014-24	0	19.2308	100	100
1513	AMPL000046014	AMPL000046014-25	0	3.84615	100	100
1514	AMPL000046014	AMPL000046014-26	33.3333	7.69231	100	100
1515	AMPL000046014	AMPL000046014-27	0	0	100	100
1516	AMPL000046014	AMPL000046014-28	0	3.84615	100	100
1517	AMPL000046014	AMPL000046014-29	0	3.84615	100	100
1518	AMPL000046014	AMPL000046014-3	0	3.84615	100	100
1519	AMPL000046014	AMPL000046014-30	0	3.84615	100	100
1520	AMPL000046014	AMPL000046014-31	0	26.9231	100	100
1521	AMPL000046014	AMPL000046014-32	0	3.84615	100	100
1522	AMPL000046014	AMPL000046014-33	0	7.69231	100	100
1523	AMPL000046014	AMPL000046014-34	0	7.69231	100	100
1524	AMPL000046014	AMPL000046014-35	0	3.84615	100	100
1525	AMPL000046014	AMPL000046014-36	0	3.84615	100	100
1526	AMPL000046014	AMPL000046014-37	0	3.84615	100	100
1527	AMPL000046014	AMPL000046014-38	0	3.84615	100	100
1528	AMPL000046014	AMPL000046014-39	0	3.84615	100	100
1529	AMPL000046014	AMPL000046014-4	0	15.3846	100	100
1530	AMPL000046014	AMPL000046014-40	0	3.84615	100	100
1531	AMPL000046014	AMPL000046014-41	33.3333	0	100	100
1532	AMPL000046014	AMPL000046014-42	0	3.84615	100	100
1533	AMPL000046014	AMPL000046014-43	0	7.69231	100	100
1534	AMPL000046014	AMPL000046014-5	0	0	100	100
1535	AMPL000046014	AMPL000046014-6	0	3.84615	100	100
1536	AMPL000046014	AMPL000046014-7	0	11.5385	100	100
1537	AMPL000046014	AMPL000046014-8	66.6667	0	100	100
1538	AMPL000046014	AMPL000046014-9	0	3.84615	100	100
1539	AMPL000046215	AMPL000046215-1	0	46.1538	100	74.0741
1540	AMPL000046215	AMPL000046215-10	0	7.69231	100	74.0741
1541	AMPL000046215	AMPL000046215-11	0	7.69231	100	74.0741
1542	AMPL000046215	AMPL000046215-2	0	26.9231	100	74.0741
1543	AMPL000046215	AMPL000046215-3	0	7.69231	100	74.0741
1544	AMPL000046215	AMPL000046215-5	0	3.84615	100	74.0741
1545	AMPL000046215	AMPL000046215-6	0	0	100	74.0741
1546	AMPL000046215	AMPL000046215-7	0	3.84615	100	74.0741
1547	AMPL000046215	AMPL000046215-8	0	0	100	74.0741
1548	AMPL000046215	AMPL000046215-9	0	3.84615	100	74.0741
1549	AMPL000046332	AMPL000046332-1	0	73.0769	100	96.2963
1550	AMPL000046332	AMPL000046332-10	0	3.84615	100	96.2963
1551	AMPL000046332	AMPL000046332-11	0	19.2308	100	96.2963
1552	AMPL000046332	AMPL000046332-12	0	7.69231	100	96.2963
1553	AMPL000046332	AMPL000046332-13	0	3.84615	100	96.2963
1554	AMPL000046332	AMPL000046332-14	0	3.84615	100	96.2963
1555	AMPL000046332	AMPL000046332-15	0	3.84615	100	96.2963
1556	AMPL000046332	AMPL000046332-16	100	42.3077	100	96.2963
1557	AMPL000046332	AMPL000046332-17	0	3.84615	100	96.2963
1558	AMPL000046332	AMPL000046332-18	0	19.2308	100	96.2963
1559	AMPL000046332	AMPL000046332-19	0	53.8462	100	96.2963
1560	AMPL000046332	AMPL000046332-2	0	3.84615	100	96.2963
1561	AMPL000046332	AMPL000046332-20	66.6667	0	100	96.2963
1562	AMPL000046332	AMPL000046332-3	0	3.84615	100	96.2963
1563	AMPL000046332	AMPL000046332-4	0	53.8462	100	96.2963
1564	AMPL000046332	AMPL000046332-5	0	3.84615	100	96.2963
1565	AMPL000046332	AMPL000046332-6	0	15.3846	100	96.2963
1566	AMPL000046332	AMPL000046332-7	0	3.84615	100	96.2963
1567	AMPL000046332	AMPL000046332-8	0	34.6154	100	96.2963
1568	AMPL000046332	AMPL000046332-9	0	7.69231	100	96.2963
1569	AMPL000046642	AMPL000046642-1	66.6667	15.3846	66.6667	66.6667
1570	AMPL000046642	AMPL000046642-10	0	19.2308	66.6667	66.6667
1571	AMPL000046642	AMPL000046642-11	0	3.84615	66.6667	66.6667
1572	AMPL000046642	AMPL000046642-12	0	3.84615	66.6667	66.6667
1573	AMPL000046642	AMPL000046642-13	0	11.5385	66.6667	66.6667
1574	AMPL000046642	AMPL000046642-14	0	7.69231	66.6667	66.6667
1575	AMPL000046642	AMPL000046642-15	0	3.84615	66.6667	66.6667
1576	AMPL000046642	AMPL000046642-16	0	3.84615	66.6667	66.6667
1577	AMPL000046642	AMPL000046642-17	0	42.3077	66.6667	66.6667
1578	AMPL000046642	AMPL000046642-18	0	7.69231	66.6667	66.6667
1579	AMPL000046642	AMPL000046642-19	66.6667	3.84615	66.6667	66.6667
1580	AMPL000046642	AMPL000046642-2	0	7.69231	66.6667	66.6667
1581	AMPL000046642	AMPL000046642-20	0	3.84615	66.6667	66.6667
1582	AMPL000046642	AMPL000046642-21	0	3.84615	66.6667	66.6667
1583	AMPL000046642	AMPL000046642-22	33.3333	3.84615	66.6667	66.6667
1584	AMPL000046642	AMPL000046642-23	0	3.84615	66.6667	66.6667
1585	AMPL000046642	AMPL000046642-24	0	3.84615	66.6667	66.6667
1586	AMPL000046642	AMPL000046642-25	0	11.5385	66.6667	66.6667
1587	AMPL000046642	AMPL000046642-26	0	3.84615	66.6667	66.6667
1588	AMPL000046642	AMPL000046642-3	66.6667	3.84615	66.6667	66.6667
1589	AMPL000046642	AMPL000046642-4	0	61.5385	66.6667	66.6667
1590	AMPL000046642	AMPL000046642-5	0	3.84615	66.6667	66.6667
1591	AMPL000046642	AMPL000046642-6	0	3.84615	66.6667	66.6667
1592	AMPL000046642	AMPL000046642-7	66.6667	30.7692	66.6667	66.6667
1593	AMPL000046642	AMPL000046642-8	0	3.84615	66.6667	66.6667
1594	AMPL000046642	AMPL000046642-9	33.3333	3.84615	66.6667	66.6667
1595	AMPL000046953	AMPL000046953-1	0	26.9231	100	96.2963
1596	AMPL000046953	AMPL000046953-2	0	3.84615	100	96.2963
1597	AMPL000046953	AMPL000046953-3	0	23.0769	100	96.2963
1598	AMPL000046953	AMPL000046953-4	100	57.6923	100	96.2963
1599	AMPL000046953	AMPL000046953-5	0	3.84615	100	96.2963
1600	AMPL000046953	AMPL000046953-6	0	42.3077	100	96.2963
1601	AMPL000046953	AMPL000046953-7	0	3.84615	100	96.2963
1602	AMPL000046953	AMPL000046953-8	0	26.9231	100	96.2963
1603	AMPL000046953	AMPL000046953-9	0	42.3077	100	96.2963
1604	AMPL000047631	AMPL000047631-1	0	3.84615	0	3.7037
1605	AMPL000047631	AMPL000047631-2	0	3.84615	0	3.7037
1606	AMPL000048176	AMPL000048176-1	100	38.4615	100	96.2963
1607	AMPL000048176	AMPL000048176-2	0	34.6154	100	96.2963
1608	AMPL000048176	AMPL000048176-3	0	26.9231	100	96.2963
1609	AMPL000048176	AMPL000048176-4	0	11.5385	100	96.2963
1610	AMPL000048176	AMPL000048176-5	0	34.6154	100	96.2963
1611	AMPL000048176	AMPL000048176-6	0	46.1538	100	96.2963
1612	AMPL000049500	AMPL000049500-1	33.3333	61.5385	100	96.2963
1613	AMPL000049500	AMPL000049500-10	0	7.69231	100	96.2963
1614	AMPL000049500	AMPL000049500-12	0	0	100	96.2963
1615	AMPL000049500	AMPL000049500-13	0	7.69231	100	96.2963
1616	AMPL000049500	AMPL000049500-14	0	3.84615	100	96.2963
1617	AMPL000049500	AMPL000049500-15	0	23.0769	100	96.2963
1618	AMPL000049500	AMPL000049500-16	0	3.84615	100	96.2963
1619	AMPL000049500	AMPL000049500-17	0	34.6154	100	96.2963
1620	AMPL000049500	AMPL000049500-18	0	76.9231	100	96.2963
1621	AMPL000049500	AMPL000049500-19	0	3.84615	100	96.2963
1622	AMPL000049500	AMPL000049500-2	0	3.84615	100	96.2963
1623	AMPL000049500	AMPL000049500-3	0	3.84615	100	96.2963
1624	AMPL000049500	AMPL000049500-4	0	3.84615	100	96.2963
1625	AMPL000049500	AMPL000049500-5	0	84.6154	100	96.2963
1626	AMPL000049500	AMPL000049500-6	0	7.69231	100	96.2963
1627	AMPL000049500	AMPL000049500-7	0	7.69231	100	96.2963
1628	AMPL000049500	AMPL000049500-8	66.6667	0	100	96.2963
1629	AMPL000049500	AMPL000049500-9	0	0	100	96.2963
1630	AMPL000050813	AMPL000050813-1	0	0	100	100
1631	AMPL000050813	AMPL000050813-10	0	0	100	100
1632	AMPL000050813	AMPL000050813-11	0	7.69231	100	100
1633	AMPL000050813	AMPL000050813-12	0	3.84615	100	100
1634	AMPL000050813	AMPL000050813-13	0	3.84615	100	100
1635	AMPL000050813	AMPL000050813-15	0	0	100	100
1636	AMPL000050813	AMPL000050813-16	0	26.9231	100	100
1637	AMPL000050813	AMPL000050813-17	0	7.69231	100	100
1638	AMPL000050813	AMPL000050813-2	0	11.5385	100	100
1639	AMPL000050813	AMPL000050813-3	0	3.84615	100	100
1640	AMPL000050813	AMPL000050813-5	0	38.4615	100	100
1641	AMPL000050813	AMPL000050813-6	0	0	100	100
1642	AMPL000050813	AMPL000050813-7	0	3.84615	100	100
1643	AMPL000050813	AMPL000050813-8	0	0	100	100
1644	AMPL000050813	AMPL000050813-9	0	11.5385	100	100
1645	AMPL000050823	AMPL000050823-1	0	0	100	96.2963
1646	AMPL000050823	AMPL000050823-11	0	3.84615	100	96.2963
1647	AMPL000050823	AMPL000050823-12	0	0	100	96.2963
1648	AMPL000050823	AMPL000050823-2	66.6667	0	100	96.2963
1649	AMPL000050823	AMPL000050823-3	0	0	100	96.2963
1650	AMPL000050823	AMPL000050823-4	0	0	100	96.2963
1651	AMPL000050823	AMPL000050823-5	0	7.69231	100	96.2963
1652	AMPL000050823	AMPL000050823-6	0	3.84615	100	96.2963
1653	AMPL000050823	AMPL000050823-7	33.3333	0	100	96.2963
1654	AMPL000050823	AMPL000050823-8	0	3.84615	100	96.2963
1655	AMPL000050823	AMPL000050823-9	0	3.84615	100	96.2963
1656	AMPL000051479	AMPL000051479-1	0	0	100	96.2963
1657	AMPL000051479	AMPL000051479-10	0	3.84615	100	96.2963
1658	AMPL000051479	AMPL000051479-11	0	0	100	96.2963
1659	AMPL000051479	AMPL000051479-12	0	7.69231	100	96.2963
1660	AMPL000051479	AMPL000051479-13	0	88.4615	100	96.2963
1661	AMPL000051479	AMPL000051479-14	0	3.84615	100	96.2963
1662	AMPL000051479	AMPL000051479-15	0	23.0769	100	96.2963
1663	AMPL000051479	AMPL000051479-16	0	3.84615	100	96.2963
1664	AMPL000051479	AMPL000051479-17	0	7.69231	100	96.2963
1665	AMPL000051479	AMPL000051479-18	66.6667	0	100	96.2963
1666	AMPL000051479	AMPL000051479-19	0	3.84615	100	96.2963
1667	AMPL000051479	AMPL000051479-2	0	7.69231	100	96.2963
1668	AMPL000051479	AMPL000051479-20	0	3.84615	100	96.2963
1669	AMPL000051479	AMPL000051479-21	66.6667	0	100	96.2963
1670	AMPL000051479	AMPL000051479-22	66.6667	0	100	96.2963
1671	AMPL000051479	AMPL000051479-3	0	30.7692	100	96.2963
1672	AMPL000051479	AMPL000051479-4	0	19.2308	100	96.2963
1673	AMPL000051479	AMPL000051479-5	0	3.84615	100	96.2963
1674	AMPL000051479	AMPL000051479-6	0	15.3846	100	96.2963
1675	AMPL000051479	AMPL000051479-7	0	11.5385	100	96.2963
1676	AMPL000051479	AMPL000051479-8	0	3.84615	100	96.2963
1677	AMPL000051521	AMPL000051521-1	0	3.84615	100	96.2963
1678	AMPL000051521	AMPL000051521-10	0	3.84615	100	96.2963
1679	AMPL000051521	AMPL000051521-11	0	3.84615	100	96.2963
1680	AMPL000051521	AMPL000051521-13	0	7.69231	100	96.2963
1681	AMPL000051521	AMPL000051521-14	0	0	100	96.2963
1682	AMPL000051521	AMPL000051521-15	33.3333	0	100	96.2963
1683	AMPL000051521	AMPL000051521-16	0	7.69231	100	96.2963
1684	AMPL000051521	AMPL000051521-3	0	7.69231	100	96.2963
1685	AMPL000051521	AMPL000051521-4	0	0	100	96.2963
1686	AMPL000051521	AMPL000051521-5	0	7.69231	100	96.2963
1687	AMPL000051521	AMPL000051521-6	0	19.2308	100	96.2963
1688	AMPL000051521	AMPL000051521-7	0	7.69231	100	96.2963
1689	AMPL000051521	AMPL000051521-8	33.3333	80.7692	100	96.2963
1690	AMPL000051521	AMPL000051521-9	0	3.84615	100	96.2963
1691	AMPL000051874	AMPL000051874-1	0	3.84615	100	96.2963
1692	AMPL000051874	AMPL000051874-10	0	11.5385	100	96.2963
1693	AMPL000051874	AMPL000051874-2	100	88.4615	100	96.2963
1694	AMPL000051874	AMPL000051874-3	0	80.7692	100	96.2963
1695	AMPL000051874	AMPL000051874-4	0	34.6154	100	96.2963
1696	AMPL000051874	AMPL000051874-5	0	26.9231	100	96.2963
1697	AMPL000051874	AMPL000051874-6	0	7.69231	100	96.2963
1698	AMPL000051874	AMPL000051874-7	0	23.0769	100	96.2963
1699	AMPL000051874	AMPL000051874-8	0	19.2308	100	96.2963
1700	AMPL000051874	AMPL000051874-9	0	7.69231	100	96.2963
1701	AMPL00005459	AMPL00005459-1	0	15.3846	100	96.2963
1702	AMPL00005459	AMPL00005459-10	0	0	100	96.2963
1703	AMPL00005459	AMPL00005459-11	0	11.5385	100	96.2963
1704	AMPL00005459	AMPL00005459-12	0	7.69231	100	96.2963
1705	AMPL00005459	AMPL00005459-13	33.3333	0	100	96.2963
1706	AMPL00005459	AMPL00005459-14	0	0	100	96.2963
1707	AMPL00005459	AMPL00005459-15	0	3.84615	100	96.2963
1708	AMPL00005459	AMPL00005459-16	33.3333	26.9231	100	96.2963
1709	AMPL00005459	AMPL00005459-17	0	3.84615	100	96.2963
1710	AMPL00005459	AMPL00005459-18	0	7.69231	100	96.2963
1711	AMPL00005459	AMPL00005459-19	0	3.84615	100	96.2963
1712	AMPL00005459	AMPL00005459-2	66.6667	0	100	96.2963
1713	AMPL00005459	AMPL00005459-20	0	34.6154	100	96.2963
1714	AMPL00005459	AMPL00005459-3	0	3.84615	100	96.2963
1715	AMPL00005459	AMPL00005459-5	0	0	100	96.2963
1716	AMPL00005459	AMPL00005459-6	0	0	100	96.2963
1717	AMPL00005459	AMPL00005459-7	0	3.84615	100	96.2963
1718	AMPL00005459	AMPL00005459-8	0	7.69231	100	96.2963
1719	AMPL00005459	AMPL00005459-9	0	65.3846	100	96.2963
1720	AMPL00005821	AMPL00005821-1	0	3.84615	100	100
1721	AMPL00005821	AMPL00005821-10	0	0	100	100
1722	AMPL00005821	AMPL00005821-11	0	11.5385	100	100
1723	AMPL00005821	AMPL00005821-12	33.3333	3.84615	100	100
1724	AMPL00005821	AMPL00005821-13	100	61.5385	100	100
1725	AMPL00005821	AMPL00005821-14	0	15.3846	100	100
1726	AMPL00005821	AMPL00005821-15	0	3.84615	100	100
1727	AMPL00005821	AMPL00005821-16	0	34.6154	100	100
1728	AMPL00005821	AMPL00005821-17	0	23.0769	100	100
1729	AMPL00005821	AMPL00005821-18	0	19.2308	100	100
1730	AMPL00005821	AMPL00005821-19	0	38.4615	100	100
1731	AMPL00005821	AMPL00005821-2	0	15.3846	100	100
1732	AMPL00005821	AMPL00005821-20	0	11.5385	100	100
1733	AMPL00005821	AMPL00005821-21	33.3333	3.84615	100	100
1734	AMPL00005821	AMPL00005821-22	0	7.69231	100	100
1735	AMPL00005821	AMPL00005821-23	0	3.84615	100	100
1736	AMPL00005821	AMPL00005821-24	0	3.84615	100	100
1737	AMPL00005821	AMPL00005821-25	0	11.5385	100	100
1738	AMPL00005821	AMPL00005821-26	0	3.84615	100	100
1739	AMPL00005821	AMPL00005821-3	0	7.69231	100	100
1740	AMPL00005821	AMPL00005821-4	0	11.5385	100	100
1741	AMPL00005821	AMPL00005821-5	0	11.5385	100	100
1742	AMPL00005821	AMPL00005821-6	0	3.84615	100	100
1743	AMPL00005821	AMPL00005821-7	0	7.69231	100	100
1744	AMPL00005821	AMPL00005821-8	0	65.3846	100	100
1745	AMPL00005821	AMPL00005821-9	0	50	100	100
1746	AMPL00006677	AMPL00006677-1	0	7.69231	100	100
1747	AMPL00006677	AMPL00006677-2	0	0	100	100
1748	AMPL00006677	AMPL00006677-3	0	3.84615	100	100
1749	AMPL00006677	AMPL00006677-4	0	0	100	100
1750	AMPL00006677	AMPL00006677-6	0	19.2308	100	100
1751	AMPL00006810	AMPL00006810-1	0	73.0769	100	70.3704
1752	AMPL00006935	AMPL00006935-1	0	0	100	100
1753	AMPL00006935	AMPL00006935-10	0	0	100	100
1754	AMPL00006935	AMPL00006935-11	0	0	100	100
1755	AMPL00006935	AMPL00006935-2	0	3.84615	100	100
1756	AMPL00006935	AMPL00006935-4	0	0	100	100
1757	AMPL00006935	AMPL00006935-5	33.3333	0	100	100
1758	AMPL00006935	AMPL00006935-6	0	7.69231	100	100
1759	AMPL00006935	AMPL00006935-7	0	0	100	100
1760	AMPL00006935	AMPL00006935-8	0	23.0769	100	100
1761	AMPL00006935	AMPL00006935-9	0	3.84615	100	100
1762	AMPL00007037	AMPL00007037-1	66.6667	0	100	70.3704
1763	AMPL00007037	AMPL00007037-10	0	3.84615	100	70.3704
1764	AMPL00007037	AMPL00007037-11	33.3333	0	100	70.3704
1765	AMPL00007037	AMPL00007037-12	0	15.3846	100	70.3704
1766	AMPL00007037	AMPL00007037-2	0	19.2308	100	70.3704
1767	AMPL00007037	AMPL00007037-3	66.6667	0	100	70.3704
1768	AMPL00007037	AMPL00007037-4	0	57.6923	100	70.3704
1769	AMPL00007037	AMPL00007037-5	0	3.84615	100	70.3704
1770	AMPL00007037	AMPL00007037-6	0	3.84615	100	70.3704
1771	AMPL00007037	AMPL00007037-7	66.6667	0	100	70.3704
1772	AMPL00007037	AMPL00007037-8	0	3.84615	100	70.3704
1773	AMPL00007037	AMPL00007037-9	0	11.5385	100	70.3704
1774	AMPL00007058	AMPL00007058-1	0	7.69231	100	100
1775	AMPL00007058	AMPL00007058-10	0	3.84615	100	100
1776	AMPL00007058	AMPL00007058-11	0	23.0769	100	100
1777	AMPL00007058	AMPL00007058-2	0	26.9231	100	100
1778	AMPL00007058	AMPL00007058-3	0	50	100	100
1779	AMPL00007058	AMPL00007058-4	0	0	100	100
1780	AMPL00007058	AMPL00007058-5	0	84.6154	100	100
1781	AMPL00007058	AMPL00007058-6	0	57.6923	100	100
1782	AMPL00007058	AMPL00007058-7	0	3.84615	100	100
1783	AMPL00007058	AMPL00007058-8	0	0	100	100
1784	AMPL00007058	AMPL00007058-9	0	3.84615	100	100
1785	AMPL00007943	AMPL00007943-1	0	53.8462	0	96.2963
1786	AMPL00007943	AMPL00007943-2	0	88.4615	0	96.2963
1787	AMPL00007943	AMPL00007943-3	0	7.69231	0	96.2963
1788	AMPL00007943	AMPL00007943-4	0	19.2308	0	96.2963
1789	AMPL00007943	AMPL00007943-5	0	3.84615	0	96.2963
1790	AMPL00007943	AMPL00007943-6	0	11.5385	0	96.2963
1791	AMPL00007943	AMPL00007943-7	0	3.84615	0	96.2963
1792	AMPL00007943	AMPL00007943-8	0	7.69231	0	96.2963
1793	AMPL00008337	AMPL00008337-1	0	3.84615	100	100
1794	AMPL00008337	AMPL00008337-10	0	15.3846	100	100
1795	AMPL00008337	AMPL00008337-11	0	0	100	100
1796	AMPL00008337	AMPL00008337-12	0	0	100	100
1797	AMPL00008337	AMPL00008337-13	0	7.69231	100	100
1798	AMPL00008337	AMPL00008337-14	0	3.84615	100	100
1799	AMPL00008337	AMPL00008337-15	0	3.84615	100	100
1800	AMPL00008337	AMPL00008337-16	0	23.0769	100	100
1801	AMPL00008337	AMPL00008337-2	0	7.69231	100	100
1802	AMPL00008337	AMPL00008337-3	66.6667	0	100	100
1803	AMPL00008337	AMPL00008337-4	0	0	100	100
1804	AMPL00008337	AMPL00008337-5	66.6667	34.6154	100	100
1805	AMPL00008337	AMPL00008337-6	0	0	100	100
1806	AMPL00008337	AMPL00008337-7	0	0	100	100
1807	AMPL00008337	AMPL00008337-9	0	26.9231	100	100
1808	AMPL00008745	AMPL00008745-1	0	7.69231	100	96.2963
1809	AMPL00008745	AMPL00008745-10	0	3.84615	100	96.2963
1810	AMPL00008745	AMPL00008745-11	0	3.84615	100	96.2963
1811	AMPL00008745	AMPL00008745-12	0	19.2308	100	96.2963
1812	AMPL00008745	AMPL00008745-13	0	0	100	96.2963
1813	AMPL00008745	AMPL00008745-14	0	3.84615	100	96.2963
1814	AMPL00008745	AMPL00008745-15	0	3.84615	100	96.2963
1815	AMPL00008745	AMPL00008745-16	0	3.84615	100	96.2963
1816	AMPL00008745	AMPL00008745-17	0	3.84615	100	96.2963
1817	AMPL00008745	AMPL00008745-18	0	3.84615	100	96.2963
1818	AMPL00008745	AMPL00008745-19	0	7.69231	100	96.2963
1819	AMPL00008745	AMPL00008745-2	66.6667	15.3846	100	96.2963
1820	AMPL00008745	AMPL00008745-20	0	7.69231	100	96.2963
1821	AMPL00008745	AMPL00008745-21	0	3.84615	100	96.2963
1822	AMPL00008745	AMPL00008745-22	0	19.2308	100	96.2963
1823	AMPL00008745	AMPL00008745-23	0	30.7692	100	96.2963
1824	AMPL00008745	AMPL00008745-24	0	3.84615	100	96.2963
1825	AMPL00008745	AMPL00008745-25	0	3.84615	100	96.2963
1826	AMPL00008745	AMPL00008745-26	0	7.69231	100	96.2963
1827	AMPL00008745	AMPL00008745-27	0	3.84615	100	96.2963
1828	AMPL00008745	AMPL00008745-28	0	15.3846	100	96.2963
1829	AMPL00008745	AMPL00008745-29	0	3.84615	100	96.2963
1830	AMPL00008745	AMPL00008745-30	0	15.3846	100	96.2963
1831	AMPL00008745	AMPL00008745-31	0	7.69231	100	96.2963
1832	AMPL00008745	AMPL00008745-4	0	3.84615	100	96.2963
1833	AMPL00008745	AMPL00008745-5	0	0	100	96.2963
1834	AMPL00008745	AMPL00008745-6	66.6667	0	100	96.2963
1835	AMPL00008745	AMPL00008745-7	0	11.5385	100	96.2963
1836	AMPL00008745	AMPL00008745-8	0	7.69231	100	96.2963
1837	AMPL00008745	AMPL00008745-9	0	15.3846	100	96.2963
